# Supplementary material for: Genetic mapping of yield traits using RIL population derived from Fuchuan Dahuasheng and ICG6375 of peanut (Arachis hypogaea L.)
Source: Mol Breed. 2017 Jan 30;37(2):17. doi: 10.1007/s11032-016-0587-3 (PMC5285419; doi:10.1007/s11032-016-0587-3)
Supplement: Supplementary file 6 — (XLSX 52 kb) [file 11032_2016_587_MOESM6_ESM.xlsx]

## Sheet: Sheet1
Locus	Forward primer Sequence	Reverse primer Sequence	Group	Position										AGGS1463	ACCAAGAAGACATGGGCTCTAA	CGAGGAAGAGAGAGAGTCCGTA	A10	0				AGGS1598	CATGAGCCAACCTTAACAATGA	CAACTTTGCTCCATTTCTTGGT	B9	0
AGGS874	GATCTCAAACTCCGCGTATCTC	GCGGTGGTCGTTTCATCTTT	A1	0										TC1G04	TGCTGTGAGAGAAATGGCAG	GCGCATTCTTCGATTAAAGG	A10	6.69				AHGS1969	CCACTGTTTCGTTCCCTCAT	GATTCAAACGAAACCGCATT	B9	7.701
AHGS1846	CCCACCTAGCAGAAACCAAA	TCAGTCCCATTCAAGGTTCC	A1	4.537										AGGS1301	TCCTCTTCATCTTCTTCTGCTTC	GCCTTGGCTACTAACTCAGCAT	A10	11.6				AGGS1380	CAAGTACTAATTCACGGTCGACAA	GGAATTGCTTAACGGATTGAAG	B9	13.652
AGGS633	ATACCAACCCACCTAGCAGAAA	ATCGCCTTCAGAAGTATGTTCC	A1	7.131										AHZ1092	TCTTCGAGGCATAGGGTTTG	GCCTTTCGTACTAACAGAATCACA	A10	14.172				AGGS308	GATGGAGGGTAGTGTTGGTTTC	ATCCCACCTACCTCATCATTCA	B9	14.918
AHGA164454	GATACCTGAAATTTGAATTAGTTAGGA	AAACGCATAACTATGAAAACTGG	A1	9.724										pPGPseq4H11	ATCACCATCAGAACGATCCC	TTTGTAGCCTTCTGGCGAGT	A10	15.007				AHGS1156	TGTTTGATCCATGTAGCCGA	TCTGAGGTACCCCAACAAGG	B9	17.134
AGGS940	TGCTCTGCTACTCTTCAAACCA	CCCAATGTGTGATCAATTACGA	A1	10.533										AHGS1390	CTAGCCTCCCCTCTTTTCAA	GGTGAGAGGCCACAACAAAT	A10	16.059				AGGS93	GATGGTGATCCCTCTCTCACTC	CTCTCTCATCTTGCACTCATGC	B9	17.992
AHGA284837	CCGCTAAAAGTTTGTCGCTAA	TTGCACAGGCATTGACTCTC	A1	11.637										AGGS299	TGATGGTTGGGATTTCATAGTG	ATCACCCAATCATCTCCCATTA	A10	17.647				AGGS428	GTGTGGAATGTGGTGCATTAAG	CCACATTCATACCCATAAGCAT	B9	19.158
AHGS1974	CCTTTGTAAAACTCGACACCG	AGAGACTAGGACTGGGATGGG	A1	13.695										AGGS805	GTAGCAAACCTCGACAGTGACA	GCCAATTTGTTTCTGCCATAAC	A10	19.174				AHGS2325	ATTTTTCGACGGTAACACGC	AGGGGCTGGGTAAAGAGAGA	B9	21.008
AHGA329002	TTTTTAAGAGCATAAAACAAGAAGGA	TGTCACGATTAAAAAGTTTCGG	A1	14.555										AHGS1777	GATAGAGTAGGCAGCGCGAG	CCGTCGAGGAGAGAGAGAGA	A10	20.312				POCR164	AACGGAGGGTCCTACTGCTT	GCGGAGCCTTAAACTTCAAA	B9	21.594
AHGA164439	TTGTAAACAGGGTTAGAAGTTTTGA	CTTCTTGTTGCGCCACTTTA	A1	15.327										AHGS2024	TGAAACAAGGCTAGAATGCAGA	ACGCCGCTTCTCTCTCAAT	A10	21.297				AHGS1998	TGAAACGGGAAAGTGTGATG	GGAAAGGCAAGGAATTGGAT	B9	22.408
ARS789	TGCTAAATAAAAGGTAATTAGTGGCA	AACACTGAAACTTTGAGAGCACA	A1	15.871										AGGS1015	TTAGCCTCCACCCTTAATGAAA	TACAGCTCGTCAATCGGACCT	A10	22.996				AGGS37	ATGGTGGGACAAGATAAGGTTG	GGAAAGGCAAGGAATTGGAT	B9	23.439
ARS731	TGTCACGATTAAAAAGTTTCGG	TGGTAATTTTGCAGCATTATCTGT	A1	16.325										AHGS1606	GTGTCTCAATTTGGCCCTTC	CCAGTGATGGTTGCTTCAAT	A10	23.481				AGGS1239	AACCTTCTCCCTCTTCATTTCA	TGGGTAAAGAGAGAAACGGAAA	B9	24.344
AHGA164444	TTCTTCTCCTCTACCTGAGACCA	ATAGTAACGGTGACCGGCAA	A1	16.894										GM2084	CGCAGAAATGAACCGAAATTA	GGATGCATTCTTCTTCCTCCT	A10	24.295				AGGS347	CCACAAGGAAGAGGAAGAAATG	AATACCCAGCCATCAAGAGAGA	B9	24.819
AHGA164437	TGCCCCTACCTTGTGGTATT	GATTGAATGGTGTGTGACCG	A1	17.607										AGGS405	ACAAAGCCACGATTCGAACTAT	TCAGGTATTACTTACCTTCGATCC	A10	24.856				GM2553	TCCCTTCAGTTCCGTTGAATA	GCCCCTTCCTCTTTTGTTATG	B9	25.659
AGGS1572	ATAACCCAAACACAACCACTCC	GTGATCGGAGTTTCGGATTAAA	A1	17.91										AHGS0648	CCTTTCTCCTACCGAGTCCC	TCATGCATGCCTATTTCCAA	A10	25.39				AHGS1634	CGGTGGATAAATCTGCTGGT	CAGAGGAGGTTGCGAAAAAG	B9	26.798
A01A246	TGTCACGATTAAAAAGTTTCGG	TGGTAATTTTGCAGCATTATCTGT	A1	18.13										GM692	TCACAATCAGAGCTCCAACAA	CAGGTTCACCAGGAACGAGT	A10	26.259				TC4F10-1	TCCAAGTACCTTCTTCTTCTTCTTC	CGTTGAAGTCAATCCAGATCC	B9	27.555
AGGS60	GTTGGGCCATCTTAAGAACAAG	TAGTCTAAACGTTCCGGGACCA	A1	18.423										AGGS357	AACATACTGAGGCCGTCTTGTT	CTTCCATCACCGTTCATACTCA	A10	26.733				AHGS1790	GGACGATAGCAACATCAGCA	GGGCTAAATTCAAACGCAAA	B9	28.291
AHGS2535	CGCTAGTGACGACAAAGCAG	TCATCTTCTCCGATCCTTCG	A1	18.916										AGGS1147	AAGCAAGTGATGAGTCTGTGGA	GATGATGAGTCTGTTGCCATCT	A10	27.396				AGGS694	AAGCGTGAAACCTACTCTGCTC	TCATCACTCTCACACCCATCTT	B9	28.496
AHGS1646	CAAATGCTTGCTCACCTGAA	ACCGCAACCGAGAGTGTTAG	A1	19.697										AGGS1345	AGGACCTGACATTGGTGGAGTA	TTGAAAGTGGGATGGTATCAGA	A10	28.614				AGGS1308	GAAAGACCATAGCCACTAGATGA	AGGCATTCGTTCTGCTTATTCA	B9	28.642
AGGS1213	CATGGCAGTAGTAGCAGCAGAG	GTGACGTTGAGGGAGAGAGAAG	A1	20.104										AHGS2297	TTCACAAAGATCAGCATTAGCA	GTTGAGGAGCTTCTTGACCG	A10	29.455				AGGS1300	CTCTCAAAGCAAATCCCTTCAA	GACCTCTGCCTTAGCTTGATGT	B9	29.635
AHGS1668	TCCCTCCATCTCCTTTGATG	TTCTACTCGGATTTGGGGTG	A1	20.841										ARS710	GTGTGGATTTGGATATCGGG	GTCGTTGTCATTGTCGTCGT	A10	31.133				AHGS1754	AAGTTGTTTGGAAAACCCCC	CGATTTGTTCTTGCATGTGG	B9	30.501
AHGA367823	TCACGATCCCTTCTCCTTCA	AGGGGGAGTCAAAGGAAAGA	A1	21.476										AHZ1769	TCCCTACTCCATCTGCTGCT	AGGGTTTCGTTGAGGAGGTT	A10	31.557				AHGS2529	CTCCTCCGACGAGAGAACAC	TATTGATTTGTGGGTGCCAA	B9	31.032
TC4H02	ACCGCAAACTCATCCATCTC	GATAGCGTCAGAGGCAGAGG	A1	22.21										TC31G11	TTTTGAGACTGTTGGTGGTGTC	CACTCTGATCACGTGCAATACA	A10	31.895				AGGS358	GTGCCATACTAGTCGAGGGATT	TGTAGTGCCTTGTCACCTCTGT	B9	31.908
GA110	GGAGAACCAGTGACGTGACATA	GGATTAATTCTGATACCATGAAAGG	A1	22.713										AGGS1185	GCGAGAAACGCAATGACTACTA	CAACTCCATCTCCTCAAGATCA	A10	33.668				pPGSseq14H6	GCAACTAGGGTGTATGCCGT	CAACCCTATACACCGAGGGA	B9	32.57
AHGA368803	AGAAGCAGAAGCGACAGAGC	TATCGTCGGAAGTACCCGTC	A1	23.507										AGGS1203	CAACGGTGACTGAGTGATGAGT	CATGTCGTCGTTGCTGTTTATC	A10	34.608				AGGS1498	CTCTGTTCCCACCACTCTCACT	TCTTCTTTGAATACGCGAGAGA	B9	33.417
AHGA374228	GAAGGGAGCATTTCGAACAA	GTGTCCTAAATTCGAACCGC	A1	24.138										AGGS751	ACGGCTTAGATAGGCCAGATTT	TAGGCTTGCCGAGAAGAATATC	A10	35.847				AGGS1384	GTTAGAGAGAGTGCGAGGGTGA	GTTTAATGGAACGCTGTGTTTG	B9	34.272
AHGA374249	TTTTGATATGTGTGTCCTTGTCC	TCGGACCCTTCGATTTGTAT	A1	25.204										AHZ1751	TTTCTGCGGGAAGGTGAATA	AGACCTGCGAAATCTTCGTG	A10	38.72				AHGS1394	CGCCCAGGCTTATAGTGAAG	ATCCTCACCCCGAGTCTTCT	B9	34.956
TC4G05	AACCCACTACGGGACTACCC	ACGACGTGGAGGAGAAGAGA	A1	26.078										AGGS1232	CGCATCATTGTATTTCCTCTCA	ATTGAAGCTTGTGCTCTGATTG	A10	45.626				AGGS1095	AGATAGCGAAGTGAGTGTGGTG	CTCTCTTCTGCCTCACTTGTCA	B9	35.999
GM2607	AGAAACACGCGTAGTGGAATG	CCGTGCCGTTTACTCTCACT	A1	28.154																		PM436	ACACTGCTGGTGGGATTTTC	ATGAAATGAGCAAGCGGAAC	B9	36.91
AGGS331	AGGAGGAGAAATTCGTCATCAG	AAGCGTAAAGCTCTATGTGGTAGA	A1	29.78																		Gi-1107	GATACATCTCATCCGTTCGTG	CCGTCCGACCACATACAA	B9	37.601
AHGS2429	GGGATTAAGGAAGGAGCAGG	TTGCAAAGGCAATTGCTAAC	A1	39.022																		IPAHM166	GGACAATTATGCCCCTCAGC	TCCTTCCTCTGAGCTTTTCG	B9	38.774
AHGA23452	TGATCATTCAACCATTTAGTCAAA	TTGTTCCAAGCCCAGAATTA	A2	0
AGGS1413	GCAATTCACCTTTCCTCTGAAT	TTGCCTAGTAAGCAGAAAGCAA	A2	3.33
ARS741	TGGACATTTTAGTCTCCAAAAACA	TCTTAACGCAAACCAACTTGAA	A2	6.547
pPGSseq11G3	CCGCGTTGTTAAACCAGAAC	ATGGAGGATGTGAGTGGGAA	A2	13.196
AGGS1404	CCACACACATTAACCCTCTTCA	AGCTGCGATTTGGAAGTTATGT	A2	16.604
AGGS679	CTCTCTCCCTCTCTGATGAACC	CCACCATATCCACTACCAGCTT	A2	21.339
AGGS1085-2	AGGATCCGGCAAGAATAAGAAT	TCACACACCTCATCACACACTG	A2	24.064
AHGS2026	CGAAATTCGAAACCCACACT	GAAGATTGATGCCCTAAGCG	A2	25.62
AGGS1168	TCAAAGCACTTGAAGCTGACAT	CCAAACCATAATAACCCACTTG	A2	32.375
AGGS1472	GAGTTACCGCTGTTGAGGTCTT	GCTCTGACGAACTCCAACAATA	A2	35.878
AHGA362472	GCAGCATCGCTTACTTGACA	TTGAGAGGAAGAAGGTTTTGAGA	A2	38.071
AGGS638-2	GGTTGGTGGCTTCTATGATTTC	CGTTCTCTCATTCGTTCATTCA	A2	45.152
AHGA362499	GTTGCTCCTGCTACTCAGCC	AAAATTGAGGCACGAATTGC	A2	47.019
pPGSseq11H1	GCTATAAGCGGGTACTTTCTCTTT	TTCCAGTTATTGTTTTCATCACC	A2	55.24
AGGS1608	CGCCATCTCTATTCAACGAAA	TCCACCACCACCACTATTATGA	A2	62.02
AGGS981	TAAGAAATTAGGTTCGCGGAAG	GGCATTGAGGAATCAGTGAAGT	A3	0
AGGS1270	AAAGAAGGGAGGGTTAGGTGTC	ACCTCTGCAACTCTCTCTCCAC	A3	6.784
AHGS1672	CGCCCCTTCTTTTCCTAAAT	GGCAGAGAAGAGGAAGCAGA	A3	8.866
AGGS1257	TAAGAAACCACAGCATGAGACC	GCAAGCTGATCTAGATGCACAG	A3	9.937
AGGS1132	CATGACGTCCAGTGATATAGGG	CTCTTGTCAGCACCACCTCTTA	A3	14.627
AGGS435	GCTCAGGTATTACGACGACTCTT	TTTCCCTCGCCTTTACCTTTAC	A3	16.754
AHGS1792	TGGGCTGGGTAGAGAGAGAA	GGAGACACGCAGTGGGTTAT	A3	17.705
AGGS933-2	ACCCAGACCGGACTACTACCTT	AGTGAGATGAGTTGCTCAATGC	A3	18.854
AGGS1540	CCCACAGACCTACCTTGTTAGC	CACTTAAACACGGCATATCATCC	A3	19.817
AHGS3647	AAGCTAAATCTGGCCGGG	AAGCGAGGTAGTCCTTGGGT	A3	20.529
AHGA40118	GTCAGATTTACCGGCGAAAA	ACCTTTTACGATGTGGCAGC	A3	21.224
AGGS1374	GTCATTGTCTTTGCGGGAAC	TGCGTCAATATCCTGTCAGTCT	A3	21.991
ARS761	TCAATTTCTTTCTGTTGTTGCAC	TGGGAGCAGAAAATCAGCTT	A3	22.801
AHGS1106	AGGAGGAGATGGTGGTGTTG	ATCTGAGGCAAGTCACGCTT	A3	23.585
AHGA40112	CGGTTAATTAGTCGCGGTTC	GTCTGGAGGTTCCTATGGCA	A3	24.651
AHGA62112	ACCCAGAGACAGACTCCAGC	AAAGCTTTGCTCTCTTTCCC	A3	25.278
GNB167	GGCAAATTTTTCACCTAGCG	TCAATACTTTCGTTGCATGGAT	A3	26.775
A03A375	TTTGGGGAAGAGTGATGGAG	GATAAGAAGCCCTTGACCCC	A3	30.448
GNB675	TCTCATCACTTCGCAGTTCG	GCAAAGGGACAAGTTGGGTA	A3	32.533
A03A335	CAACTCCCAACTTGATCTTTGA	TTGGGTCTGGCCATATTTTT	A3	33.892
AHGS1847	CACACCACTTCTCCCCTCAT	TCGGCATTGTGAAGAGTGAG	A3	34.913
AGGS1483	TCTCTCTCTCTCTCGCCTTAAA	GAAATCCTTTGAAGGTTGTTGG	A3	36.357
AHGS1674	GACACAATGGATTCAACCCC	CCCTTTCCCTCTCTGCTTTC	A3	37.991
AGGS986	CTAAAGTCAGGTTCCGCTACCA	AAGCACTTCCGAGTAAGTCGTC	A3	43.605
AHGS0132	CAAATGTACCTTCGGCGATT	TTACGAACACCCCCTTTCTG	A3	46.619
AGGS1149	CCGTATTACACTCATGCTTTGA	GTTCAACGGCTTATCTCGTTTC	A3	49.194
PM238-2	CGGAAGCGGAAGTTATGTTT	CCGAAAGGTATGAGACCCAAT	A3	53.224
AGGS1139	CAGAACACCAAAGCAGTTGAAG	TGGATCCAAACCCTATCGTATC	A3	55.279
AHGS2025	AATGTGGCGTTCTTCTTCGT	TCCTATCCGTTATCCCCCTC	A3	57.431
TC1E06	ACCGTTACGAACGCTTTGTC	TCCCTCTCATACGACACCCT	A3	62.704
pPGSseq9H8	CTGGATACATCGACGCTGAG	GCGGTCCAATACTAACAAAATC	A3	75.962
AHGA170476	ACGAAGAACTCAGCTCCGTC	GCAAATGGAATTCATGCAAA	A4	0
A04A168	GCTCTCAAAGCCAACCTTCA	TGCACATATCTTCTCCACCG	A4	1.026
AGGS383	CCAAACACTTTGTTACCCAGTT	TTCACAACATCCAATGACAACC	A4	2.745
AGGS477	TTGCATGCTAAGAAAGCTACAG	AGAGGTGTATGAAGAGGCAGGA	A4	3.967
AHGS1802	AATGTTTGTAGCACGCAGCA	CGCATTACCGTCGGACTAAT	A4	5.089
AHGS1679	GCGCGAGAAAAAGTGAAAAC	AAACCTAAAACGCGCAGAAA	A4	8.397
GNB533-1	GAGATGCGTCAAAGGGCTTA	TCTAAATGGGTGGACAAGCG	A4	9.57
A04A301	ATTTTCTTCCCCCTTGCACT	CGATGATAACGATAACGACGA	A4	11.162
AGGS1547	GGAGGGAGACTTCATAGTCGAA	TAATGTGATTCGGTGCACTTGT	A4	12.032
AGGS1326	AGATCCGTTGCCACTATCCTT	GCGACGAGTTTCTCTCTCCTT	A4	13.032
AGGS1520	GCTGCAGCGCTACTAACACTC	AAGAAGGACAAGGAAGGAGAGG	A4	14.09
AHGA354327	AAATCCCCCTTGAGAGTCGT	GGAGTTGCGGATCTCAAAAA	A4	14.842
AHGA220404	GCCTCCAATATTCGGGTTTT	GCGAAGTGTTGGAGAAGAGG	A4	15.687
AHGA38598	CCAATTTTGGTTTCCATTGC	TAGTTATGGGCGCAACAACA	A4	17.043
AHGA36571	GTCACCATTGAAGAGCAGCA	ACAGTGAAAAATATGCCGCC	A4	17.825
AGGS580	CAAGGAGTTCAAAGGTTTGCTT	CTTTACGCCCTCTTCATCAATC	A4	19.048
AGGS570	TGTTAGATGTTTCGTGAGTTCG	TACCTCGAGTCGTAAAGCAAGG	A4	20.312
POCR536	TGTCACCATTGAAGAGCAGC	ACAGTGAAAAATATGCCGCC	A4	22.914
AGGS1414	GCCACCTCTGTATCACTCAATTT	AGGCGAGAGAGAGAGAAACGTA	A4	25.434
AGGS1458	GGAAGGACAAGGAGAACCCTAT	AACCAGAACGCATACAGGTACA	A4	26.872
pPGSseq18C5	GGACAGCCGGATGCTATTTA	ACATGAGTCCCTTTTCCCTT	A4	30.857
AGGS1398	AACGGAAGAATGGTGTCAGAAC	TAGTGACCGGCAATGGTTTAC	A4	34.133
AHGA331142	GAAGCGGACAAATATGAACGA	CACGGGATCAAATTGGTTTT	A4	35.45
AHGA331177	GCATCAAATTCGAGAGAAATGG	CTACTACACACATGGCGGGA	A4	37.595
AGGS1612-2	CCTCCATCGAAGTTCGTTCAC	TCTACAATGTTATGCCGATCCA	A4	44.161
A04A552	CTTCACTGTGAGGTGGAGGC	CCCTCTTAACGCACTGTTATCAA	A4	61.38
AGGS1211	GAACAGCTTTGTGGTGTGACAT	ACAGACATAACAGTCAGTTTCACC	A4	64.827
GM2637	ATGCTCTCAGTTCTTGCCTGA	AAGGAGCCAGCTAGCTACATAGT	A4	68.582
GM2673	CTTGAGCTCTCTCTGCCTCTG	GAGGAGGAGGAAGCAAGAAGA	A4	84.296
AHGS1507	TATTTGTTTCTGGTTCCGCC	TCTGTTAGAGAAGTCAAGTCTGTTG	A5	0
AHGA265121	TGTTCCATCTACTCAGTGTCACC	TGCGCATATTTTTGTCGCTA	A5	13.668
AGGS351	GCCACTAGATTATAGCGACTCCA	TTGCACTCTTCTTAGGTCATGTG	A5	14.742
ARS777	CAGCCCGATGAAGGAATAAA	CGACCTAAACTCCGTAGGCA	A5	15.831
ARS202	GCGGTGTTGAAGTTGAAGAAG	TAACGCATTAACCACACACCA	A5	19.671
ARS715	CGATCCTAGACCCGATGAAA	TCGCGAAACTATAAGACCAACA	A5	23.429
ARS760	GCAACATAAAGTAATCAACAAGGG	CCACGTTTTGACCCAATTTT	A5	25.382
AGGS1187	CTAGGGCTTGGAAGTGAGAGAA	GGTGCTGCTGTTACCGACTTAT	A5	26.127
AGGS671	TCACACACACACACACACACAC	AGGGATGAGAGAGAGAGGAAGG	A5	27.34
AGGS438	AAAGTGCTAAGCGTTCACACG	TAAATAGCCGGCTTAAACTCCA	A5	28.425
AGGS738	TTGAAGTAGTGGTGATGGTGGA	GAGGTTGACTTGGAGAAACAGG	A5	29.97
AHGA44674-1	CCGAATTACTCGCTTAACAACC	GAAAATGGGGATCCATTCAA	A5	30.958
GNB533-2	GAGATGCGTCAAAGGGCTTA	TCTAAATGGGTGGACAAGCG	A5	32.069
AGGS1457	GTATTGATCGGCGCCTACATCT	GAATCTGATGTGGCAAATAGCA	A5	33.227
AHGA9104	CGATCCTAGACCCGATGAAA	TCGCGAAACTATAAGACCAACA	A5	34.634
AHGS0599	AGATTGGTGGTGACAGAGGC	GCCATCGATGTAACCCTCAC	A5	35.8
AGGS984	CCTCTTCGGCGATACTTTAAGA	AAGCATTATCCAGTTTGGTGGA	A5	37.336
AHGS1615	AGGCTTAAATGTGGGGAGGT	TCACAGGTTTTGTGTGCTCG	A5	38.203
A05A295	TTTTTGGTCGAAAACCACG	GATGAGTGCCGGGAAGTAAA	A5	38.61
PM45	TGAGTTGTGACGGCTTGTGT	GATGCATGTTTAGCACACTTGA	A5	38.956
AGGS1525	AGGTCAATTCGAAACCACAAAC	GCTTCTTGCATCTCTTTCAAGG	A5	39.666
TC2B09	AGACGTGAGTGCTTGGTTCA	CAGCCTAGAGCCGAATTCAC	A5	40.709
ARS702	ATGGCACATGAACAGCAAAA	TCCTCTTGCAAGCAAAATCC	A5	43.176
AGGS1521	GGTGCTCGGAAGAAAGTAACAA	TGCACACTGTCCCTCTCATATT	A5	45.759
AGGS1335	GATTCCTCTTCTGCCATGTTCT	TGGTCTCAACAGAATTGACGTT	A5	46.755
AHGA44691	AGCGCTAAAACGGACTCAAA	ACGATGAAGTGGCGAAAAAT	A5	47.508
AGGS451	ACACCCAATTATCCCTTTACCC	CTTCCTCTCTTGGATCCCTTCT	A5	52.192
AGGS1143	CAAGTGGGATTTGTTGTAAACG	AAATCCAATACGTCGCTAAAGG	A6	0
AGGS705	CGAAGCTGGAGAACTTACAAGG	TCGACTCAGACAAACGTAAACC	A6	16.375
AGGS1479	GTTTATCACACGGATGCGTCA	GGGAGACAACCCACCATAGTATT	A6	33.632
AGGS750	CGCCATCCTCTTCATGTAAGTT	TACAAGAAGCTACGACGACGAC	A6	37.092
AGGS1450-2	GGAATCAAACACAGGATTCACA	GTGAACTGAGCACAAACTCAGTAA	A6	41.689
AGGS997	GATTCGCAAATCACAATGAGAG	GCTTCTTCTTCTCCTCCTTTGC	A6	43.773
ARS816	TCAGCGGCTACGATGAATAA	TGGGTATCCACAACCACAAA	A6	45.812
AHGA193640	CCTCCCAAATCATCTCTTGC	TCAGGCCCAAAATACTGCTT	A6	47.345
AGGS500	GGTTGTGAAAGCAACAATGGAT	TAGCTCATTCCAAGCCAAGATT	A6	49.071
A06A285	TGTGAGTACTCCAACAGGCTAGG	TGGAAAGGAAAAAGCGAAGA	A6	50.112
GM623	CTTTTCCCAGATGCATTTTGA	CCCAAATTGAGATTGACCAAA	A6	51.552
AHGA193642	TGAACAATTGCGATTTGGAC	CAATGACGATTGACGACGAC	A6	53.159
AGGS1209	TTGGTTGGAGAAGAGTGAGGAT	ACAAGTGTATCTTCTCCGCTCA	A6	56.927
AGGS1314	TTCTCTTTCTGCCACTCTCACA	CATTCTAACCTCTGAGCCCAAC	A6	59.308
AHGA141434	TGTGAGCCCCTTAACTTCCA	CGTGACCGATGCATAAGAAA	A6	61.556
AGGS1405	GCAGAGTGAAAGTGGGAGTGTT	CATTACCGTCGGATAAATCCAT	A6	63.783
PM377	ACGCTCACATGTTTGCTTTG	GCTCGATTTGATTTGGGTGA	A6	72.204
AHGS1912	GGGTTGGGATACTGTGGTGT	TGTCACGTCACAACCCTGTT	A7	0
GM1494	CTTCGAAGAAAAGTGCATCG	GAAGACAGAAGACGAAGAGCGTA	A7	2.872
AHGA102053	TGAAGTCGATTGCACCTGAG	GCTAATAAGCCAGCCCACAC	A7	4.548
AGGS1365	GATATTGAGGTATGGCGTCGTT	TTCAGATGGCAGTAAGTGTTGC	A7	8.301
AHGS1954	AATTTTTATGGGGGCTACGG	ACATGCCTTCCCCACCTAAT	A7	11.677
AHGS1475	TACTCGCCGCTCTCTTTGAT	ACAAGATCGGTGGCAAAAAC	A7	12.4
AHGS1436	AGCAATGAAATCCCCATCAG	AATGGAAGTGGTGTTCCTGG	A7	13.809
PM204	TGGGCCTAAACCCAACCTAT	CCACAAACAGTGCAGCAATC	A7	15.765
AHGS1692	CCAAAACAAAGCAAAGGGAA	ATCCCAACGAGACCACTCAG	A7	16.338
pPGPseq3A1	ATCATTGTGCTGAGGGAAGG	CACCATTTTTCTTTTTCACCG	A7	16.898
AHGS2478	TTCCCTTGCTCGCTGTAACT	AATGCAAACATGGAAAGAACG	A7	17.757
ARS127	TCCTTCCCACAATAACAATGAA	GAGGAGAAAACATGGCCTAAAA	A7	18.815
AHGA65329	AATTACGATCACCTCCGTCG	TCCAAAAGCTTGAATTATATGGC	A7	19.3
AHGA65328	TTACCTAAGGCCGACACCAC	ACAACAACAACGGGAGGTTT	A7	19.822
AHGA65333	TGTGTTGAAATGATTGTGGTGA	CAAGTTGTGACTTGCCGAAA	A7	20.444
AGGS987	AGAAAGGAAGAGCTCGTCAAGA	ATAAATGAGCCAAGGAAGCTCA	A7	20.707
AHGS1980	TTTCCATCGGATTTTTCGTC	GAGGTGGCAACGGTGATAGT	A7	21.107
PM358	CCACAAACAGTGCAGCAATC	TCAAAGGCCATTTCATCACA	A7	21.664
TC9C08	ACTTTTGGGGCAGGATGAG	GCCTCTATTGCTGAGATTATTGC	A7	22.125
ARS753	TTTTATAGAGCGAAATCACAAGTAAA	TTCGGAACAAAGGTTATGGG	A7	22.645
AGGS410	GTATCAATGGAGGGTTTCTTCC	TAAAGGTTTGGCCTAAAGTTGG	A7	23.013
AHGA363105	TCAAAGGCCATTTCATCACA	CCACAAACAGTGCAGCAATC	A7	23.613
AGGS1123	CCGCTCTCTTTGATGAGTGAGT	GGCAATGATGAGTTGTGTTGTC	A7	24.336
AGGS1389	GCAGTGCAAGCGTTGATAACTA	CCTTATCTTCTGAAACGCCATT	A7	25.695
AHGS2153	AAAAGGCACCTGGAAAAGGT	CGCCATTTCTTGAGTTTGGT	A7	26.572
AGGS1392	GGGAGGGAGAAGGTTAGAAAGA	GCAATGGTTTACCGTCAGATTT	A7	27.143
AGGS1162	ATAGCAGCGACAGCAACATTTA	CCCTCATTTCGAATTCACTCAC	A7	28.989
AHGS2413	TTCTTCTCTCGCCCTCGTTA	CCGTATCGTTGTTTTCTTTGAA	A7	29.688
AHGS0546	TGGTCCAAAGAAAAGAGGAAAA	CGCCATGGAAAGTAGGAGAG	A7	32.008
AHGSO346	TTATGCCTACCACCCCACTC	TTGGGAGAAAATGATGGAGC	A7	32.311
AGGS1585	TCTCAGTCCTGCTTCTTGTCTG	GACCTCCACCCTTTAATTTCCT	A7	34.164
AHGA373382	AATGACCCTTTCCACCACAA	TCGTGATTTTACATTAACTGCGA	A7	35.545
AGGS1433	TGCTCTTCGTTTCTCCATTAGA	CAACGAAAGGCTATGAATGATG	A7	37.481
AHGS2298	AGACATGGCGATAGGGATTG	ACTTGATACGATTCGGTGCC	A7	38.941
AGGS1577	TGGGTTAGAGACAGAAGGGAAG	TCTCTCTATCACTCACGCACTC	A7	42.48
AGGS1237	ACCCGGTGATTATGTTCATAGC	ATAATTAGGCCGAGGAGGGATA	A7	48.66
AHGS0153	CTCCATCGTGTTTTGCTCCT	GCACTTGCAACGCTGTTCTA	A7	58.25
AHGS0228	CAACGTATCTGCACCACCAC	CAACGGCCATCAAAGAAAAT	A7	58.25
EE-95	CCTCCATGTCAACAACAATCT	TAAGGCACGTAGGTGTAAGGA	A7-1	0
AGGS847	AGCAACTCAGGAAGGTTGAGTC	GAGCAATAGTGACCTTGCATTG	A7-1	7.238
AGGS846	AGCAACTCAGGAAGGTTGAGTC	GAGCAATAGTGACCTTGCATTG	A7-1	10.442
AGGS831	GAGCAATAGTGACCTTGCATTG	AGCAACTCAGGAAGGTTGAGTC	A7-1	11.969
AHS0035	ATAGCCATTTTGGACCCCTC	TGAGCAATAGTGACCTTGCATT	A7-1	13.296
AGGS848	AGCAACTCAGGAAGGTTGAGTC	GAGCAATAGTGACCTTGCATTG	A7-1	16.298
AGGS836	AGCAACTCAGGAAGGTTGAGTC	CAATCCTCACTACAACACAAGACA	A7-1	22.794
AHS0001	CAACTAACCTTGTCCCTCAACA	GATTGTAGCCATTGGTGCCT	A7-1	30.927
ARS734	TTGCTAATCACATTGTTGGTTT	TACCTGGCCCAGAAAAGAAA	A7-1	34.558
AGGS1272	CAACTTCATACGCCTATTGCAT	GCAGACAACTGATAAGACATCCA	A7-1	46.143
AHGS1444	CAATCGCTTCCAGACACAGA	GGATGGGAAGTAGCAGTGGA	A8	0
AGGS1077	CAATCGCTTCCAGACACAGATA	ATAACATGAAACGAACCCATCC	A8	8.946
AGGS1197	CGTCCTTCTTCTTGGTGAACTC	AGTCATCATTGAGCATCGTGAG	A8	15.946
AHGA109693	GAAGAGAACCATCTAGACGAACG	AAAGGGTGAAAACCGGTGA	A8	20.846
A09A39	TGACTCCACCTACGCACAAG	GCGCGACGGTATTGTACTTT	A8	26.715
AHGS1383	TCTCCGCCACTCTTTCAAGT	GTGGGCATTTATTGGTTTGG	A8	34.068
pPGPseq3A8	ATACGTGACTTGGGCCAGAC	AGTGAAAAATACACCCAACGAA	A8	39.071
AGGS704	GGAGAACGTGAAGAAAGGAAGA	CCCTCCTGTGTTGTCTCTGTTC	A8	44.555
AHGS1434	CTGGTTAGATTCTCCGGCAC	CAGCTCAATCCTACGCATCA	A8	48.123
ARS120	TCTGCATGAACTGGACCATC	CACACACACAACACTCAACACA	A8	52.219
A08A119	CATGCCCATACATGAAATGC	AAGCTGCGGCTTCAGTAATC	A8	53.609
AGGS950	CTGAGAAATGACAATGCCGATA	GCCCAGTGATGTGCATTATTTA	A8	57.4
AGGS1495	TTCTTCTTCCTCCCTCTCTGTC	CTTCACACACAATCAGCTCACA	A8	65.001
AHGS2319	GTGGTGAGAAGAAGAAGCGG	CAACGGTAACTGTGCCGTAA	A8	68.514
AGGS953	TTGCTCGGAGATCTTCTCTTGT	GGTTCCAAGAAGGGTTTAGGAC	A8-1	0
AHGS1578	ACGGTTGTGAAGGGATCAAG	CCCGTATTTCTTTCACCCAA	A8-1	7.787
AGGS400	GGGAATAGCGAGATACATGTCAG	TTGGAGATAGCTGCAAGTTTGA	A8-1	11.296
AGGS184	TCTCCCTCTCTCTCTCTTCCAA	CCGATTCTTCTTCATCCAACTC	A8-1	18.964
AGGS1383	AGAGTGACCACCGACAAAGAAT	CTGCATCAGAAAGTCACAAACC	A8-1	29.338
AGGS1428	AAAGTGTGGGAAGCTCTGAGAA	TAGTGTCACTGCGAAGTTGCTT	A8-1	38.794
AHGA301840	AATGGTGGCACTGAGAGGAC	TTTTGTTGGGTTGGATTTCA	A8-1	48.265
AHGA364797	TGCCGAAGGGTTAAATTCAT	CAACCCCCTTTCTTTAAGCC	A9	0
AHGA72170	TCGTCATCGTGTTCCTGAAG	CTCCCCTTTCCCTACCAAAA	A9	10.419
AGGS694	AAGCGTGAAACCTACTCTGCTC	TCATCACTCTCACACCCATCTT	A9	11.203
AHGS0695	TGGTGTGTTGGGAAATGAGA	ACAGCAGAATCTCGGGCTAA	A9	13.013
AHGS2635	TCTTGCTGATGAAATGCCTG	ATTAATATGGCGCCAAAACG	A9	16.037
GM2839	TCTCTTTCTTTTCCTCATTCTCTCA	CCACAGCCATAGCAGCAGAG	A9	16.929
AGGS1317	AATGCGTGCACCTTCAGTAAC	TTGTGGTTCTGCTCTCTCAGTC	A9	19.929
AGGS1193	GGGCTGCTCTTGTCTCTACTAGG	ACTCGTCCTCTTCTCCTCACC	A9	21.267
AGGS1248	TGAGTGGTGCTTACATTTCTATGG	GCCGATAACAAGAACCTCATCT	A9	22.674
AGGS385	GCCGATAACAAGAACCTCATCT	TGAGTGGTGCTTACATTTCTATGG	A9	23.48
ARS730	GTTCACGTCCTTGGTCTGGT	TTGAATCTTCAAGAATTGGGG	A9	24.374
AGGS1498-2	CTCTGTTCCCACCACTCTCACT	TCTTCTTTGAATACGCGAGAGA	A9	26.361
AGGS449	TGTAACACCCTACCACTCAAAGC	GTGACTTGAAGGTTTGCAAGAA	A9	27.544
GM2792	ACTTCAACCTCCCATGTCCTATT	GCATCTTGGTGAAATCAAAGC	A9	28.948
AHGA98576	GATTGCCTCTTTCATTCCCA	CCCAAAGTCCCAAGAGAACA	A9	29.866
EM-87	CATGCTCCTCCAATTTATTACG	CGAGACTTGAGTGCCTTGTTG	A9	30.768
AGGS1128	GTGAAGAGAAAGCCTGCAGATG	GCTGTAGGACTTGTCAAGATGG	A9	32.155
ARS742	GATTTAATGGGGGATGAGGG	TCACCCACACCCTTTTGATT	A9	32.96
ARS766	AACTGGTTAGACCGGGTTCA	TGTCACCCCTCACTCTCATCT	A9	35.192
AHGS1478	GAATTTGCCGATAAACCCAG	GGGGGTAGAGAGAGAATGGG	A9	36.563
AGGS957	GAAGATTTATGGAAAGCGGATG	GTGGAGACAAAGGTGCACAATA	A9	37.914
AHGA57727	TGGCAGATTTGGTTATTGCC	CATTGTTAATGCACCTTTGGAA	A9	40.557
AHGA22895	TTAGGCGCGACATTATTGAT	GGGCTTCACTCAGTGTAAATAAGC	A9	41.989
ARS205	CCCCAAACTCCAATTCCTAGA	TCCAAAGGGTCAAATTTCTCA	A9	47.827
AGGS389	CCGCTCATTTGATCATAAGCAT	TGGTGTTTGCTTTCAGAGTTGT	A9	50.898
AHGS1683	AGTTGGCAACAACTTGGGAG	GCACGGATTCAGTGTTTCAA	A9	54.051
TC1D02	GATCCAAAATCTCGCCTTGA	GCTGCTCTGCACAACAAGAA	A9	58.084
AGGS285	AACACACACGCACTAGCAACTT	ACCAAACCAAGAAGGTGAAAGA	A9	68.133
AGGS1463	ACCAAGAAGACATGGGCTCTAA	CGAGGAAGAGAGAGAGTCCGTA	A10	0
TC1G04	TGCTGTGAGAGAAATGGCAG	GCGCATTCTTCGATTAAAGG	A10	6.69
AGGS1301	TCCTCTTCATCTTCTTCTGCTTC	GCCTTGGCTACTAACTCAGCAT	A10	11.6
AHGA364906	TCTTCGAGGCATAGGGTTTG	GCCTTTCGTACTAACAGAATCACA	A10	14.172
pPGPseq4H11	ATCACCATCAGAACGATCCC	TTTGTAGCCTTCTGGCGAGT	A10	15.007
AHGS1390	CTAGCCTCCCCTCTTTTCAA	GGTGAGAGGCCACAACAAAT	A10	16.059
AGGS299	TGATGGTTGGGATTTCATAGTG	ATCACCCAATCATCTCCCATTA	A10	17.647
AGGS805	GTAGCAAACCTCGACAGTGACA	GCCAATTTGTTTCTGCCATAAC	A10	19.174
AHGS1777	GATAGAGTAGGCAGCGCGAG	CCGTCGAGGAGAGAGAGAGA	A10	20.312
AHGS2024	TGAAACAAGGCTAGAATGCAGA	ACGCCGCTTCTCTCTCAAT	A10	21.297
AGGS1015	TTAGCCTCCACCCTTAATGAAA	TACAGCTCGTCAATCGGACCT	A10	22.996
AHGS1606	GTGTCTCAATTTGGCCCTTC	CCAGTGATGGTTGCTTCAAT	A10	23.481
GM2084	CGCAGAAATGAACCGAAATTA	GGATGCATTCTTCTTCCTCCT	A10	24.295
AGGS405	ACAAAGCCACGATTCGAACTAT	TCAGGTATTACTTACCTTCGATCC	A10	24.856
AHGS0648	CCTTTCTCCTACCGAGTCCC	TCATGCATGCCTATTTCCAA	A10	25.39
GM692	TCACAATCAGAGCTCCAACAA	CAGGTTCACCAGGAACGAGT	A10	26.259
AGGS357	AACATACTGAGGCCGTCTTGTT	CTTCCATCACCGTTCATACTCA	A10	26.733
AGGS1147	AAGCAAGTGATGAGTCTGTGGA	GATGATGAGTCTGTTGCCATCT	A10	27.396
AGGS1345	AGGACCTGACATTGGTGGAGTA	TTGAAAGTGGGATGGTATCAGA	A10	28.614
AHGS2297	TTCACAAAGATCAGCATTAGCA	GTTGAGGAGCTTCTTGACCG	A10	29.455
ARS710	GTGTGGATTTGGATATCGGG	GTCGTTGTCATTGTCGTCGT	A10	31.133
AHGA195553	TCCCTACTCCATCTGCTGCT	AGGGTTTCGTTGAGGAGGTT	A10	31.557
TC31G11	TTTTGAGACTGTTGGTGGTGTC	CACTCTGATCACGTGCAATACA	A10	31.895
AGGS1185	GCGAGAAACGCAATGACTACTA	CAACTCCATCTCCTCAAGATCA	A10	33.668
AGGS1203	CAACGGTGACTGAGTGATGAGT	CATGTCGTCGTTGCTGTTTATC	A10	34.608
AGGS751	ACGGCTTAGATAGGCCAGATTT	TAGGCTTGCCGAGAAGAATATC	A10	35.847
AHGA195528	TTTCTGCGGGAAGGTGAATA	AGACCTGCGAAATCTTCGTG	A10	38.72
AGGS1232	CGCATCATTGTATTTCCTCTCA	ATTGAAGCTTGTGCTCTGATTG	A10	45.626
AHGS2019	ACCCACAAAAGGAACACAGG	GAGGAGAACACAGTCATACAGAGAA	B1	0
TC27H12-2	TAACGAATGACATCAATCCCTG	TCTCACTTTGCACTCTCCTCAA	B1	2.578
AHGS1813	TCACAACCACACACCTTCGT	TATCCCTATGACGGCACACA	B1	5.521
AGGS875	TCGGAGATCCTATGCTCCTAAC	GGAGTTGTCGAGCTTCATGATT	B1	8.135
AGGS21	CCTCCCTGCTTGATCCAATA	CTGTAGCGAATGTGTTACATGG	B1	11.215
TC3H02	CTCTCCGCCATCCATGTAAT	ATGGTGAGCTCGACGCTAGT	B1	14.65
AHGA335258	CTCTCCGCCATCCATGTAAT	ATGGTGAGCTCGACGCTAGT	B1	15.995
AGGS1578	GCAGAGAAGATGAATGGGAAGA	GACGGTGACTTCCTCTCCTCTA	B1	17.994
pPGPseq8E12	TCTGTTGAGAACCACCAGCA	GTGCTAGTTGCTTGACGCAC	B1	19.772
AGGS926	CCCAACCTCTGAGCTATGATCT	TTCCGATGCGATCTCTCTCT	B1	27.678
TC23C08	AGCAGAGTGGAAAACGAAGAAG	GTCAGTTTGTGAATCGGGTTTT	B1	33.246
AGGS925-1	CCCAACCTCTGAGCTATGATCT	TTCCGATGCGATCTCTCTCT	B1	45.838
AGGS947	CCACCAAGAAGATCATCATCAA	CTCGACATTGCACTTCTCAAAT	B1	53.552
AHGA364915	GGACAGCAGGTATTGGAGGA	CTCATCAGACTCAATGCCGA	B1	55.81
AHGS3715	CACCCAGTCAAAATCTTCAACA	CTTGTCAAACTCTGTGACTTAGCA	B1	57.942
AHGS1130	AGGATCTCTGCTCAAATGCC	TGACAGCAACATGATACGCA	B1	58.97
AGGS188	TGTGGAACGTCCTGAGAAGATA	AGGACAGCAGCTCGTCTAACAT	B1	60.289
AHGA364936	TCATCTCTCAGCCCACATCA	TTGTCAAAATAAATCGGACAAAA	B1	60.829
AHGA11190	TTGTTCATACCCGAGTTCTGC	TTTTCCTTTCATCCAAACACA	B1	62.014
TC27H12-1	TAACGAATGACATCAATCCCTG	TCTCACTTTGCACTCTCCTCAA	B1	65.1
TC1A08	AAGGGGTTAAGGGCATGACT	CCACAAATGGGTCGTCGAT	B1	66.674
AGGS1376	GGGAAGAAGTGGAACAAACAAA	CGCTCTACACTCCTTCTCCTTC	B1	67.671
AHGA24894	TGAAATTAAAGGGGTGTTAGGG	GCGGTTGAGATTGCAGTGTA	B1	68.506
AHGS2374	GGTACAAAGTGTTGGGTGGC	CTGGGTGCTCTGTCGGTATT	B1	69.94
ARS545	TCGGAGAACCAAGCACACATC	TTGCGCTCTTTCTCACACTC	B1	70.581
AHGS3627	AGCTCGGCACACTTTCACTT	CAATCGGAATACCGGAGAGA	B1	72.011
AHGS1829	CCTTTCCCACATATCCCTCA	GATCTCGTTCTTCTCGGCAC	B1	72.453
AGGS707	CGCACGCTATGTCTTCCTCTAT	TCCACCCTTATGTTCACTACCC	B1	73.277
AGGS1287	GGAAGAAAGAAAGAAGGGAGGA	GATGACGATCTCGTTCTTCTCG	B1	73.57
AHGS2579	ATTCTGTGAAAAACGGGGTG	GTGTAAACCGACACGTGAGC	B1	74.726
AGGS408	GGAACGCCCTGAAAGAGATT	ACTTCTCTTCCCGAACACTTTG	B1	75.063
AGGS1612-1	CCTCCATCGAAGTTCGTTCAC	TCTACAATGTTATGCCGATCCA	B1	75.582
AGGS1110	CGTAGAAGCAAGGAGAGAACGA	CAGCCAAAGTCAATCACAAA	B1	75.898
AHGS1462	TTGCACTGCACGACTCTTTC	GAAGCACCTTTTATGGCACC	B1	76.19
AHGA25786	AATTGCAATCCACTGCATTAGT	ACCCTCATTGCTCCAGTCAG	B1	76.743
AGGS1056	CGGCATGACCTACAATACAACT	TGTGCTCCTTCTTCTTCTTCTTC	B1	78.127
AC2C08	CTTCAGTGTGGTGTCTCTCGAC	CCTCTAACTTTTCCGGGTTCTT	B1	79.04
ARS627-2	TCTAACCCTTCGGTTCATGG	TCACTATCCCATCCCTGCTC	B1	80.235
AGGS1363	GACAACGTGTAGTAGCGACAGC	TTTCGCTGGTAAATCCGATAGT	B1	81.359
AHGS1524	GTGACGGAAGAGAGTAGCGG	GCAGTGATTGTCTCTGGCAA	B1	82.01
AGGS927	GGTTTCATAGGTTCCGTGATTC	AAAGGAGAAATGGAAGCCCTAA	B1	83.43
AGGS305	TGCACGACTCTTTCTTCTTCTTC	CCATGCTAATTATAGGACCACGA	B1	85.256
AGGS1395	GCAAATCCGACGATAATCTTG	GGGTATACCAGATGTGGTTTGTG	B1	86.081
AGGS1122	CACTCCATCATCTAAGGGTCAA	ACCTATTTCCCAATCATCATGC	B1	88.656
AGGS992	CACCCTCAACCATTAGTCACAA	AGTAAGTGCGCAACATCACAGT	B1	90.355
AGGS505	TTTCATGATGAGGTGACTCTCG	TAGTGTAAACCGACACGTGAGC	B1	92.098
AHGA68610	TCCTGCATTCCAACTCTCAA	CAAATTGCATTCCACTTTCGT	B1	93.2
AGGS1468	CTAACCAACGAAGCCCATAGAA	TGATGAAATGAGCAAGTGGAAC	B2	0
pPGPseq4E8	ACCATTGCACTTTGAAGCTCT	GCTTGGTTTGGGTTAGTTTGA	B2	1.745
AGGS1085-1	AGGATCCGGCAAGAATAAGAAT	TCACACACCTCATCACACACTG	B2	8.752
AGGS78	GGGACCAATTTGGGATATTTAC	GGCTACACATAAGCGCCTTAAC	B2	13.199
AGGS1356	TTGTTGAATGTCTCCAGAATGG	ATTCACACAACCACCCACATTA	B2	13.735
AHGS1853	TTTTAGATCCATTTGGTTTCTCTTT	GGACCAAAAATCTCTGAGCG	B2	14.805
AGGS399	TGAGGAGCCTTGAAAGATAGGT	CAGGTTGAGTTCGGAATTTGAT	B2	15.739
AHGS2557	CCAACTCCTCAATTTCAGCC	CGCCGTAAAGCGAAGAATAA	B2	17.737
AGGS1484	TTTGCTCCAACTCCTCAATTTC	GCCGTAAAGCGAAGAATAACAA	B2	18.895
AGGS1238	CTTTCCTAATACGAGCAACACA	CGTAGGGAGAGAAAGTGAAAGA	B2	19.921
AGGS1175	AAAGAGGAGGGATGGAGAAGAC	GAGGAAGCCTTGCTACCATTT	B2	20.535
AHGS1530	CAAGTGAGAGAAAGGGAAAGAGA	AGGTAATACACCAGTGCGCC	B2	21.848
AHGS1393	TGACTCGCTAACTCAGCAGC	CGAACTCGAAAGATCACGGT	B2	22.345
AGGS1461	CATGAGCGATGACAAAGATAGC	TCTGTCGCAAATTTGAGTTACC	B2	23.072
AHGS1928	TAAACGTGTTGGCACGAAAA	ACTCCGCATGCTGTGATTAG	B2	23.51
AHGS2736	AAACTCCGCAGGCTAGAACT	GGAATTACAAAACGCGAAGC	B2	24.057
AHGS2200	CGTGTGGCAGATTTCCTTTT	ATGTGATCCCACCGTCAAAT	B2	24.993
AC2C05	CAAGGAAGCGTGAATTGTTAG	TGTGGACTATGCTTGTCATGTT	B2	25.996
AHM022	TGCATGCACAAGGATATGAA	GCTACATCCAAAGCCATCGT	B2	26.789
AGGS1532	CATGTGATTGGTCGTCATCTTT	AGGATCTGCCAAGAGTTAATCG	B2	27.697
AGGS1445	CTTTGACATTCTGCTTTCCACA	CCATGTTGGTCTTTCTAAATGC	B2	28.529
AHGS2088	ACCCACTTAATGGAACGCTG	GGGATGCCAGAGAAATGAGA	B2	30.213
AHGS1845	CTCCAACTCGCCTTCAACTC	GACTCCCAAATTGTTGACCG	B2	31.51
AHGS1419	TCTCCATGGTGATTGAACGA	TGCAAGCTGTCATTAGGCTC	B2	33.249
AGGS1399	CGAAGCATCAGAATAATGCAAG	TCCTTCTTTCCTCCTCCTCTCT	B2	34.435
AHGS0357	CCTTTCCTTCCTTCATTCCC	AACATCTGCCAAATGCAACA	B2	35.773
AGGS1400	ATAACTCCCGGATCATGCAA	ATGTTGTCTTTCTCCCGATCTC	B2	38.835
AGGS638-1	GGTTGGTGGCTTCTATGATTTC	CGTTCTCTCATTCGTTCATTCA	B2	40.497
pPGSseq11H1-2	GCTATAAGCGGGTACTTTCTCTTT	TTCCAGTTATTGTTTTCATCACC	B2	41.014
AHGS3626	AGGTGGAGCTTTTGCGTCTA	TTGATGTCTGTGCATGTGTTTC	B2	43.152
AHGS1940	AACTCCGCGCCTATGTTCTA	GGGAGAGGATGATGGTGGTA	B2	47.579
AGGS231	CAGATTACATCATCACCGTTGG	ATCGCCTTCTGCTTCTCTAGC	B2	48.471
AHGA327396	TCTTAAATTCGAACCGCGAC	TGGAAACACAGCGACAGAAG	B2	53.581
AHGS2344	CTATCTCAACCCGCGAAGTC	GAGAGGCATCTCAATAGGCG	B2	58.904
GM2808	TGTTGCTTTGTTCTGCCTAATG	GGATGAATAAGATTAAGATGGCTGT	B2	67.795
AGGS1092	GCAGAGTATGAAAGTTCACTTGAG	TCAAATGACAGCAAAGAGTCGT	B2	75.119
AGGS1409	AATTTGGTTAGGGCATTCCTTC	TGCTTTATCACCTTTGCTTCAC	B3	0
AGGS1199	ATGGTACAGAGTGTTGGGTGAC	ACCACTTGAGACGCGATTCTAT	B3	4.854
AGGS1119	TTGATCAAATCCCATCGTGT	CTTTATTCTGCAGCTGTGCAAC	B3	9.847
AHGS1429	CGCGACATAAGTGGACAGAG	ATGGTGATCTCTTTGGTGGG	B3	14.485
AGGS933-1	TGCACAAGAGAGAACCAAGTGT	AGCTGCAAAGATAGGAAGCAAG	B3	17.784
AHGA47958	GACCATGGTTGAAGGAAGGA	TTTAAGAGTGACAAAAGTTAGGACAA	B3	21.483
AGGS416	TGCTGTTATTCAGATGCAGGAT	AAGTCCACTCTAAGAGGCGAAA	B3	24.36
AGGS57	AGACATTGGCACTACCTCAACC	CTCATATCTGCCGTCAACACTG	B3	29.379
AHGS1722	AGCGATGTGAGGAGAAGGAA	CAGTGAATCGCTGAACCG	B3	30.668
AGGS1289	GCAACCTATCAGATGTTCAGGA	CAGAGGATTCGTGAAAGAAAGC	B3	34.555
AHGS1140	AGCGGGTGGTGAGATACTTG	AACGCTGACAAATGTACCCA	B3	37.339
AGGS1407	TAGATGATGGCCTTTAGCTTGG	CTTATCTCACCCATCACCATCA	B3	39.816
PM238-1	CTCTCCTCTGCTCTGCACTG	ACAAGAACATGGGGATGAAGA	B3	41.58
AGGS270	TTAAGCGGGTGGTGAGATACTT	GCTGACAAATGTACCCATCAAA	B3	43.677
AGGS325	TCCACCACTACCACCACTAACC	ACGCAACCATTCGAAGAAGTAA	B3	45.866
AGGS717	CATCCAAAGCCAAAGTTCACAT	GCTTGCTTTGATTAGGGTGATT	B3	48.982
GA27	CATCCAAAGCCAAAGTTCACA	GCTTAGCTTGCTTTGATTAGGG	B3	50.148
AGGS954	TTCCACATTCCCTTCACTCTCT	GTAACGGCTCATGATTCAAGGA	B3	51.269
AGGS1325	TTTGAAAGACCCACACTCTCTC	GGTTTGGAGAAGAGAGATGCAC	B3	52.367
AHGA300244	ACATGGCCACTGACTAGAAGTT	TTCAGTTGTGATTCCACCCC	B3	57.231
pPGPseq3F5	TTCAGTTGTGATTCCACCCC	TTACATGGCCACTGACTAGAAGTT	B3	58.713
AHGA362520	CACAGGCAGTGAATGGAGAT	TCTCTGCACTGCCCTTATAGC	B3	60.216
AHGA300241	TCTTTCTACCTCTCTCCCCTTTC	TTGAGGAAGGAAGTTTATTAATTTTGA	B3	61.741
AGGS1083	GGATTCACATTTGACACAGGAA	GCAGAGACTCTACATTGAAACAAG	B3	63.554
AHGS2526	AATGATTTTTGGCTCCGTTG	CCCTCGAAAATTCGAATCAC	B3	69.848
AGGS1010	TCTGCATGTTATGGACGATGAT	GATGGACATGAAGAATTGCTGA	B3	71.172
ARS534	CAATCTCTTCTGCTCTGGTTT	CTGCTGTTATTCCTTTTCCAT	B3	76.131
pPGPseq3E10	TCCCAAAAATAACAAACATGGA	ACGCTTTGAGACTCGTCGTT	B3	79.592
SC1003E10A	CAATCTCTTCTGCTCTGGTTT	CTGCTGTTATTCCTTTTCCAT	B3	79.592
AGGS1161	GCACACACTCCTATGATCAACC	AGCTGCCTGAGAAAGACAAGTT	B3	84.605
AHGA96496	CCCTGCGAACGGTATAATCT	ATCGAAAATTTTTGGGACAA	B3-1	0
AHGA96466	GTGGCACATAGACATCACCG	CGCAAACAAACACAACCAAA	B3-1	3.088
AHGA96458	CGGACTTCTCCACTTCCAAA	GGCCTTTGTTTCTTTAGGGC	B3-1	5.676
AHGA96464	CCGTCACCTCCTCTTCTCTG	GTCGACTCCTGCCCAATCTA	B3-1	6.369
AGGS283	ACGCCACCAGAGAGAACAATAG	CCCTTCTCTCCAGTCTCCACTA	B3-1	8.383
AGGS1622-2	GAAGCAGAGGAGGCTGAGAAT	CTGGTTCATTGCATTTGCATAC	B3-1	10.986
ARS152-1	GAGGAGTGTGAGGTTCTGACG	TGGTTCATTGCATTTGCATAC	B3-1	14.253
AHGS1561	GGCTCCCATTCATTCTCAAA	TCGTTTAACCTCCCTTGTGG	B3-2	0
AGGS1276	GCGAAATTGGAACAGTAAGAGG	GCAAGCCTACCAAGAGAAAGAA	B3-2	4.759
AGGS1369	AACTGGTGAAATGGAGTGGAGT	TTTAACCTCCCTTGTGGGTATG	B3-2	8.221
AHGA226117	CATAAAAGTTGCTGACCCCC	TGGTCATATTCAAACGCTGC	B3-2	16.121
AHGA105549	ACGGTGGTGAGAGGATGAAC	TTTCCACCGCAAAATAAAGC	B3-2	23.9
AGGS1016	TGTTGGATCAATGTCCTCTCTG	ACTACAACGCTTTGGTTTCTCC	B3-2	39.919
AGGS1622-1	GAAGCAGAGGAGGCTGAGAAT	CTGGTTCATTGCATTTGCATAC	B3-3	0
AGGS315	TTCTCTTTCACCAAGGAGGACT	CACCACACCAAACACCAATAAT	B3-3	27.473
AGGS824	CTTAAGGGAATGTGACCCTGAG	AAACCACAACCACCAACACATA	B3-3	21.936
AHGS0626	ATTGCCTCACTGCGAAATCT	ACCCAAGTGAGTGATGGGAA	B3-3	33.337
AHGS1788	CTGCCAGTTTTGCAGTACCA	ATTCACCCACCACACCAAAC	B3-3	17.684
ARS152-2	GAGGAGTGTGAGGTTCTGACG	TGGTTCATTGCATTTGCATAC	B3-3	2.555
IPAHM103	GCATTCACCACCATAGTCCA	TCCTCTGACTTTCCTCCATCA	B3-3	13.621
TC11H06	CCATGTGAGGTATCAGTAAAGAAAGG	CCACCAACAACATTGGATGAAT	B4	0
AGGS706	GGTTGCAGAGAGAGAGAAAGGA	CCAGCCATGCACTCATAGAATA	B4	9.841
A04A55	CCAACATACTTGGATTGTGGA	GAAGCCTCTACCCAAAATGG	B4	14.086
AHGS0288	CAGTTCTGAGCAAGCACTCG	ATTAGAACCCCTCACCCCAC	B4	18.041
AHGA161495	GGCATTAAATCAAATATTAAACTCCAA	TGGGTCTTTATAAAATTAAGCCA	B4	20.864
AGGS461	CAAAGTAGGCCAAATGGGTTTA	CTTCTCCTTCTCCTCTCAATGC	B4	25.204
AGGS186	CGGGAACTCATATTCTGACACA	TGGGACGATAACCTTATGGAAG	B4	34.069
AGGS1101	ATAATTTCTGGAAGCCCAAGGT	TGCTTCCAAGACTTCAAACTCA	B4	35.947
AHGS1382	TTCCTGTGCCTTTTGGATTC	CGAGATGAAGGTGGTGAGGT	B4	37.225
pPGSseq14D11	ACGCTAGTCCCTTTGCTTTG	AAACAATCCTTTCTTTGGATGG	B4	38.686
AHGS1579	GCTGAGCTGAGCCAGAAACT	TTTCTGGAATCGCATCTCCT	B4	42.118
AHGS2550	GCCAGAAAACCCGATGTAAA	GACGACAGCAGCTTCAACAA	B4	43.465
AGGS1601	AAGAAGACCACGAAGATGTTGC	CTGCTTCTTTCTCGTCGTCAA	B4	45.528
ARS542	CCGGGCAGGTACACAAAA	ACACGCACAGCAGAAGCA	B4	53.17
AGGS81	AACCAAACTCAACCCTTACCG	CTGTTGAGGAGAAGACGCTGTT	B4	56.487
AGGS890	CCATTTCCCAGAAAGTTCACTC	TGAGAGCTCTGTGTCCATGAAT	B4	62.213
AHGA152207	TCCGAAACCCAAAAAGAAGA	AATAATTTTGCACAAGGCCG	B5	0
AHGS1391	AGGAAGTTGCTCGCGTGTAT	CATCATGGGCGATCAGTAAA	B5	12.062
AGGS973	GCCATATCGATCGAGGAATTAG	CCCACATTTCTTGTGATTGTGT	B5	16.171
AHM082	GGTCACTCTCTCTCGCAAGC	GAGCAACAGTGAAACGACGA	B5	19.662
AGGS1481	CCATCGCGAGTGTATAAGAAAG	TCTTTGACACTACCATTGTGGA	B5	24.007
AGGS243	CGCCGCATCCTACTACTACTG	CTTTCACGTGTCTTCCCTCTGT	B5	25.872
AGGS1299	GTTGCTCCGATTTCTACGTTTC	GCTTTGGTAAACATCCGATAGC	B5	27.483
AHGS2141	AAACAGCGACAGTGACATGC	AATTTCAATCGCGAAACCAC	B5	30.33
AHGS1925	AAAATGCCGAATCCAGTGAC	GCTCTCTTCTTCACGTTGCC	B5	31.792
AHGS1914	TACCTGTGTGGAGGTTGGGT	GCACTCCGGGTTAAACTCAT	B5	33
AGGS1262	AGAGGGAAGAGAACACTGACCA	AAGGATTGCACTACGGGTTAAA	B5	34.269
AGGS244	GGTGAGGCAGAGGGATATGTAG	TCGTTCTTCCCACTCTCAAGTT	B5	35.444
AGGS1464	GGCAGAAAGGGATGTTCGTACT	TGTGTCTGAGCTCACTTCCTTG	B5	36.495
Aill9F10	TGGCAATTGATTAGAGATTAGA	CAGAAGAGGTGGGAGAGA	B5	37.625
IPAHM282	AAGCCTTTGCGAATATAACCA	TGCAGGACTTGTATTTTGAGGA	B5	38.938
AHGS2395	TGAGAATCTTGGAAAAGCCG	AACTATAGAAGCGGACAGGGC	B5	40.428
PM36	ACTCGCCATAGCCAACAAAC	CATTCCCACAACTCCCACAT	B5	41.62
AHGS1682	CCCCTCTCCCTTATTTCTGC	ATCTCAATGGAGGCAACGAC	B5	43.804
TC6E01	CTCCCTCGCTTCCTCTTTCT	ACGCATTAACCACACACCAA	B5	44.509
AGGS979	GTTGCCTGAAAGGATTTACCTG	CAGCAAGTTGCATTGAGAATGT	B5	46.217
AHGA221480	TCAGAATTTCAGATTCGGGG	ATGCAAACAGTTCGGTCCTC	B5	48.292
AHGA221476	AAGAAGAAAGCGGAAGGGAG	CGAGGAGCAGGATGAGGAT	B5	49.055
AGGS1129	AATCTTCCTAAGAAGGCAAGAGC	GGGAAGAATAAACCATGAAGCA	B5	50.277
AGGS780	GCAGAACTGAACTGACATTTGTG	AATCTCAACAGAGGATCGTGGA	B5	53.068
AHGA44674-2	CCGAATTACTCGCTTAACAACC	GAAAATGGGGATCCATTCAA	B5	55.027
ARS627-1	TCTAACCCTTCGGTTCATGG	TCACTATCCCATCCCTGCTC	B5	56.784
AGGS670	CTTCTCCTGGCAATGTATTTCA	GCCCTGCTTTCTGTATTGTCTT	B5	66.203
AGGS931	CAAGATGATCACATGCTGCTTC	ACTGTGCTGAAGCCTGCTAAA	B5	70.313
AHGA363495	GCATTACAGTAAAAGAATTTCAAAGG	TTTTAACATTTTAAGTTTGAGAGAGGA	B5	75.955
AHGA363491	ATTTATCCGCCCAGTCCAAT	TGCCGTTAACGATTCTGTGA	B5	77.354
IPAHM73	ACTAACAGCGTAGCCGTCGT	ACCCCTCTCAGTGTTTTCCA	B5	78.819
EM-106	TTCGTCGTCTCCGTACTACAC	TCATTACTGCTCCTGGCTTT	B5	81.495
ARS173	CAAAGTCCCATGAATGCTCTC	TGAACGCTTGTTTGGTTCTCT	B5	83.425
AGGS729	GCGATTCCTTTCCTTACACTCT	CACCAAATTACGCACACACAC	B5	85.442
AGGS1422	AGAAGCGAACCAGATCAAGAAG	CCAATAGTGAAAGGCATCATCA	B5	89.116
AGGS955	GACCCATCTTACCCAACAGAAG	GTGAAAGGCATCATCAGAAACC	B5	95.24
AGGS1455	GAGCTGGCAGAGTTAGTTAGCC	GAAAGCTCTGATACCATGTCAGG	B6	0
PM210	CCGCAGATCTTCTCCTGTGT	CCTCCTCATCCTCTAAACTCTGC	B6	5.923
AGGS2482	TTCTTGAATTTCTCCGGTATGC	GCAATCTCTTGCGAGTTTGTAA	B6	8.404
AGGS1091	ATGCAAGCCATCACTTCACATA	TGCAACAAAGCATCTCAATAGC	B6	10.97
AGGS50	CCCTCATTCGAATTTCACTCTC	TGGTGCTATGCTACAAGGAGAA	B6	15.977
AGGS138	CGGCTCAATTGATTTATGGTTC	TCCCAAATTACCCTTATCGTCA	B6	18.061
AHGS1900	ATTCCGCGAACTTCATTAGC	GGATTGAATGGCAAAGAGGA	B6	21.123
AGGS1437	GGAGAGTAGGAGTTTGGGACAA	AAATCCTTCCCTTTACCACTAACC	B6	22.675
AGGS1517	ATCCTTCCCTTTACCGCTAACC	GGAGAGTAGGAGTTTGGGACAA	B6	24.534
AGGS1267	GGGTTAGTGGTGAGGGAGAGTA	CCGTCATCATCATCACTGAGTC	B6	26.097
AGGS1105	ACACATCATTTAGGCAATCACG	ACAATGTTGCTTACTGGTGGTG	B6	27.895
AHGS2093	CCGTCAAATTTTCCGTCACT	TGGTGGTGGCAACAACTCTA	B6	28.975
AHGS1930	AACATCTGCCAAATGCAACA	CTGCCATGTGTGCTTGAACT	B6	30.748
AHGS1361	ACACTCACCGCACCATGATA	GGCAATCTGTAATTTATTTTACTCAA	B6	32.243
AGGS1450-1	GGAATCAAACACAGGATTCACA	GTGAACTGAGCACAAACTCAGTAA	B6	33.259
AGGS1467	ACTGTTAAGCAACCGGTAATGG	AGCCCATGGAATTAACTTCAGA	B6	35.135
TC24B05	ATTGATACCTCTTTGCTCTCGC	TGAAACCCTAACTAGCTCGGAA	B6	36.242
AGGS1093	TATGAGACACGACATGGTGGTT	GGGAGACTGAGATTAAGAGACAAA	B6	37.433
AHGS1742	TGGCAAATCTGCAAAGACAG	CGCACAACTCATCACCCTC	B6	39.498
AHGA105542	CTCTTTGCCCTTTGTCCTTG	CCTATGAACCAGGAAATCCTAA	B6	40.609
TC4F10-2	TCCAAGTACCTTCTTCTTCTTCTTC	CGTTGAAGTCAATCCAGATCC	B6	41.585
AHGS1960	AGCAAGAAAAAGCAGCGAAA	CCCTCCTTACCATTGATTCTCA	B6	43.145
AGGS1541	GAGCAGAGGCTAGCAAAGATGT	TTGTGTCATACAGAGCACGTTG	B6	44.406
AHGS2553	GGCTGGTTCTAGTGTCGCTC	TCAGGTGCTCAGCAGTATGG	B6	48.116
AGGS237	CACCCAATCAATTTCACACCTT	ACTGAGATCCACCTTTCCCTTT	B6	48.71
AHGS1756	GAAAGACAAAACAAGGGCGA	AAAGGGAAAAAGATGTCGGG	B6	50.066
AHGA367938	TGAATTGTGCGGTTTATGAAT	TAGCCGACCTAAACTTTGCG	B6	51.448
AGGS1539	GCTGTAGAGCAAGAGACGTGAA	GATGGATGGAGTGACTCACAAG	B6	53.123
AGGS1397	GGTTCTAGTGTCGCTCTCTCGT	GAGGTCAGGTGCTCAGCAGTAT	B6	55.612
GM2444	CCCTGTTACACACAAGCCATT	TGAGCAAGTGTTAGCCATGAA	B6	62.556
AHGS1511	TGCATTGATTTGTGTGATTGG	GCAGCCCAAAGTAATGAAGC	B6	63.818
TC2G05	GCCGAGCTAGTTTGATTTGG	TTGGATTTGAATGGAGGAATG	B7	0
AHGA59797	ACTCTTCGTCCGTGGTCATC	AACTTGAATGATACGCGCAA	B7	7.955
AHGS1915	TTTGGAAACCAAACGAAACC	ACACATCCAAAAGTTGCACA	B7	14.073
AGGS522	GCCTTGTGGGATCCGTATAAT	GGTAGTGGTGAGAGGAGAGGAA	B7	15.918
AHGS1952	TGGCTCAGAAAGAGCATGAA	AAGTTTGTTACCGAATTTTGATATG	B7	17.303
TC9H09	TTAGCGACAAAGGATGGTGAG	TAGGGACGAAAATAGGGACTGA	B7	18.363
AHGA109692	CCGCATGGGATTCTTATTCA	TGTAGCTCTGAGGGGCAGAT	B7	20.351
AGGS1021	TCCATGGAGCTGTTACTGTCA	GTGAACTCTAGCGGCGTAAAC	B7	21.681
AHGA115756	CTAGCCGGCCTTATCTTCG	GGCTCTGAGCACCAATGACT	B7	23.143
AHGS2471	TCGTATCGCACTCAAAATATCG	TTGATTTATGGAGAAACGGG	B7	24.811
AGGS1631	GTCTATCCGATACTGCGTGTGA	TGAGATTGAGAAGGAGAGGATGA	B7	26.501
AHGS2419	GGCCTTACCTTCACAGGTTG	AGCGCAATGCTCACATACAG	B7	28.288
STS20-1	CTCCCTTCCCATCTGTTGTC	AGCAGAAGCAAGATGAAGCAG	B7	30.67
Ahm054	GCCCAAAGGTGATGAAAAGA	TTTCTTGCTTCTTTGGTGAACA	B7	33.573
AGGS662	GGTCGCGACTAGTGGCTATTTA	TATGGTGGTACGACTCAAGGTG	B7	37.801
AHGS1864	CACTCAAGTTGATCCCTCCAA	CAATTCGGAGTGGCAGAGAG	B7	42.091
TC3B04	GAAGAAGAAGTCACTGCGGC	AAGCTAGTTTCTGATTAAAGCACCA	B7	47.232
TC7A02	CGAAAACGACACTATGAAACTGC	CCTTGGCTTACACGACTTCCT	B7	56.118
AGGS965	CTTTCGTTTGTGACCGTGTCTA	TGTTGGGTTCTAGGAGCTGAAT	B7	62.479
AGGS967	CTACATACACGTACGCCTTTCG	TTATTGAAACAGTGACCGGTTG	B7	67.323
AGGS1605	AAGAGGCTTGAGACTTGAAACG	CTTGTACCCACTACCCACCTTC	B8	0
AHGA65348	TATGGGTCAGGTTGATTCGG	AGCGACGCAGCAACTAACTT	B8	4.388
TC6H03	TCACAATCAGAGCTCCAACAA	CAGGTTCACCAGGAACGAGT	B8	9.606
AHGS1539	CGCGCATTAATGAGACTGAA	AAAGAGGAGAAAGAGGAGGAGG	B8	11.659
AHGS2147	GCAACAGCTCACTCATCCAA	TGATTTTGTTACACACAGTATGACG	B8	12.285
AHGS2751	CGTCCGTCGTCTGCTAAGAT	TTGGAGCGTTTTGTTCCTTT	B8	13.749
AHGS2069	CGAGAATGAGAGACAAGGGC	TGAAGTGCGAACCCTCTTTT	B8	14.559
AHGS1385	TCCCTTTGCTTGTTACCACA	AATTTTGAAAGCGGGCATAA	B8	15.671
AGGS233	CTAGGGAGATTGGGAGGTGAG	ACGGTAACCACGTTTAATGGAA	B8	16.643
AGGS249	CTAGGGAGATTGGGAGGTGAG	ACGGTAACCACGTTTAATGGAA	B8	17.119
AGGS1452	GGAAGGAGGAGAAACAGAGGAA	AATCCAACGGTAACTCTGTCGT	B8	18.537
GA80	TGAAAGTAACTCGTTTACAGTTTGAAG	TCACTAAACATGTGGGTAACTAAGAAA	B8	19.546
AHGS1510	CCAGCCATAACCAACATCCT	CAGCATGGATGACGTAGTGG	B8	20.435
AGGS1215	TTATAACTCGGCGAATGTGATG	ACTGATGGATTTGGAAAGTGGA	B8	21.292
AGGS1342	TGCAGGGTCAGAGCTAAAGATT	AGTTCGTTCACGTGCTGCTT	B8	22.079
AHGS2111	CTCCGGCTTGTGAGAAAAAT	TTAGGTAGGGCCAATGAACG	B8	23.284
AHGA7426	TCCCTCCATCACATCCTTTC	GTGGAGCTCTTTCTGCCATC	B8	24.492
AHGA7429	TGTTTTGTTTGACGACGGTT	TTTGCACCATCTCTCATCCA	B8	25.203
AGGS1576	TGTGGGTGATTAGACTTCAACC	CAAGGTAAATCCCTCCACTTTG	B8	26.728
AHGA7413	ATCGCGCATGTCTCATTCTA	TTGCCTTAGGATAGGCTTGAA	B8	28.306
AGGS1212	TTCATCCCTTCAATTAGCCATC	GTGACCGTAACTTCTCACACCA	B8	29.831
AGGS189	GATCTTTCCACACCTTTGGTCT	TCGCAGTTTGAAGCTCTTGAT	B8	32.685
AGGS1323	AAAGCCAAGAAAGTGTTGAAGG	GCTTGTTCATGTTCCTGCATTA	B8	34.84
AGGS443	CCTTAATTCCACCCTCACAACA	TTCACTCATAACCACCCAGGTA	B8	36.511
AHGS1141	CCGACTCATGACTCACCACT	ACTTTCCTGTGGAGGTGACG	B8	37.678
AGGS949	TCTTGTTCTCAGCGTAGCAGTG	GATGCAGTGGAGGGATAACAAC	B8	42.905
AGGS930	GTAGCAGTGGTTCGTTCTCTCC	AAGATGCAGTGGAGGGATAACA	B8	47.37
AGGS1598	CATGAGCCAACCTTAACAATGA	CAACTTTGCTCCATTTCTTGGT	B9	0
AHGS1969	CCACTGTTTCGTTCCCTCAT	GATTCAAACGAAACCGCATT	B9	7.701
AGGS1380	CAAGTACTAATTCACGGTCGACAA	GGAATTGCTTAACGGATTGAAG	B9	13.652
AGGS308	GATGGAGGGTAGTGTTGGTTTC	ATCCCACCTACCTCATCATTCA	B9	14.918
AHGS1156	TGTTTGATCCATGTAGCCGA	TCTGAGGTACCCCAACAAGG	B9	17.134
AGGS93	GATGGTGATCCCTCTCTCACTC	CTCTCTCATCTTGCACTCATGC	B9	17.992
AGGS428	GTGTGGAATGTGGTGCATTAAG	CCACATTCATACCCATAAGCAT	B9	19.158
AHGS2325	ATTTTTCGACGGTAACACGC	AGGGGCTGGGTAAAGAGAGA	B9	21.008
POCR164	AACGGAGGGTCCTACTGCTT	GCGGAGCCTTAAACTTCAAA	B9	21.594
AHGS1998	TGAAACGGGAAAGTGTGATG	GGAAAGGCAAGGAATTGGAT	B9	22.408
AGGS37	ATGGTGGGACAAGATAAGGTTG	GGAAAGGCAAGGAATTGGAT	B9	23.439
AGGS1239	AACCTTCTCCCTCTTCATTTCA	TGGGTAAAGAGAGAAACGGAAA	B9	24.344
AGGS347	CCACAAGGAAGAGGAAGAAATG	AATACCCAGCCATCAAGAGAGA	B9	24.819
GM2553	TCCCTTCAGTTCCGTTGAATA	GCCCCTTCCTCTTTTGTTATG	B9	25.659
AHGS1634	CGGTGGATAAATCTGCTGGT	CAGAGGAGGTTGCGAAAAAG	B9	26.798
TC4F10-1	TCCAAGTACCTTCTTCTTCTTCTTC	CGTTGAAGTCAATCCAGATCC	B9	27.555
AHGS1790	GGACGATAGCAACATCAGCA	GGGCTAAATTCAAACGCAAA	B9	28.291
AGGS1308	GAAAGACCATAGCCACTAGATGA	AGGCATTCGTTCTGCTTATTCA	B9	28.642
AGGS1300	CTCTCAAAGCAAATCCCTTCAA	GACCTCTGCCTTAGCTTGATGT	B9	29.635
AHGS1754	AAGTTGTTTGGAAAACCCCC	CGATTTGTTCTTGCATGTGG	B9	30.501
AHGS2529	CTCCTCCGACGAGAGAACAC	TATTGATTTGTGGGTGCCAA	B9	31.032
AGGS358	GTGCCATACTAGTCGAGGGATT	TGTAGTGCCTTGTCACCTCTGT	B9	31.908
pPGSseq14H6	GCAACTAGGGTGTATGCCGT	CAACCCTATACACCGAGGGA	B9	32.57
AGGS1498-1	CTCTGTTCCCACCACTCTCACT	TCTTCTTTGAATACGCGAGAGA	B9	33.417
AGGS1384	GTTAGAGAGAGTGCGAGGGTGA	GTTTAATGGAACGCTGTGTTTG	B9	34.272
AHGS1394	CGCCCAGGCTTATAGTGAAG	ATCCTCACCCCGAGTCTTCT	B9	34.956
AGGS1095	AGATAGCGAAGTGAGTGTGGTG	CTCTCTTCTGCCTCACTTGTCA	B9	35.999
PM436	ACACTGCTGGTGGGATTTTC	ATGAAATGAGCAAGCGGAAC	B9	36.91
Gi-1107	GATACATCTCATCCGTTCGTG	CCGTCCGACCACATACAA	B9	37.601
IPAHM166	GGACAATTATGCCCCTCAGC	TCCTTCCTCTGAGCTTTTCG	B9	38.774
AGGS309	AGTGAGGAAGGGAGAGAGAGGT	CATGCTTCCATCAGAGAGAAAG	B9	39.446
AGGS1253	GATGCGATCTCTTTGAGGAACT	GCCACGTATGCACTCAATCTAA	B9	41.1
AHGS2324	GTGCGAGGGTGAGAGGTTAG	GTCGCCGGTAACTTTTGGTA	B9	42.957
AHGS1804	CCGCACACATATGCAGGTTA	TTCAGCAATATTTTGAGGCAGA	B9	47.209
AHGS1715	GTCTCAACCTCCATGCCAGT	ATTTTGGATGCTGACCCAAC	B9	48.399
AGGS1434	CCAACAAGGAGATGGTTGTGTA	AGTGTGAGCTCAACCTTGGAGT	B9-1	0
AGGS618	CTAAGAATACTGGCCCTGCTTG	CACTTCACCCTTTCTCTCCACT	B9-1	8.397
AHGA352265	ACGCGAGTCTAACACGGTCT	TTTCCTTTTAAAACCCGTCG	B9-1	20.358
AHGA352202	CAAAAGAAGGAGAAACCAACCTT	CGACTGCACCTGAGTTTTCA	B9-1	24.657
AGGS694-1	AAGCGTGAAACCTACTCTGCTC	TCATCACTCTCACACCCATCTT	B9-1	28.5
AHGA352262	CTCAATGAGTTGCCTCATGC	GCATTGGGCCTGATTTGTAT	B9-1	31.7
AHGA352263	ACCACAAGAGAAAGGGAGGG	GGAAGGACAAACCAGGTTCA	B9-1	40.957
EE-16	ATGGGACCACGAACATTTGA	GAGCACGTTCAAGCACTCATT	B10	0
AHGS2543	CGTCTACCAGGGCATCAATA	TCGGCTTCATAAGGGAATTG	B10	7.007
AGGS1194	CCCTTAACACACACACAAGGAA	TTAGACCGAAAGGAGCGAGTAG	B10	18.008
AGGS1355	TTAGACCGAAAGGAGCGAGTAG	TTACACCCTTTAACACACACACG	B10	24.411
AHGS1395	TCCGGCGACATAGGAAATAG	TAAACTCAAATCGCGAACCC	B10	33.47
A01A157	AGGGCTGCACCAATAACAAC	GCTATGCATGCACCGAAAT	B10	35.137
AGGS1160	GTGTCTTGTTGTGTCCGTATCG	AGGCAACAGAATGGAGAGAGAG	B10	39.298
AGGS445	TCCGCTGCTATTGGGTATTATT	GCCTCCTTCCACTCTTCTCTCT	B10	43.998
AGGS1420	CACAAGCTCCTACGTATTGCAC	CGTCAGAATCTCATCACAGACG	B10	45.198
AGGS1442	TTCTTGTTCTTCTCCATGCTCA	TGCACTACCTTCAATGTTACCG	B10	46.333
AHGS1564	CTCTCTGCCATTGCATGTGT	AACTGCTTTTAAAATCTCCCCC	B10	49.546
AGGS1359	CACATTCTCTGCCATTGAACAT	TGGTAGACCAAAGAAAGCTGAA	B10	50.497
AGGS1118	AGGTGTTCCTCTGTGGTCAGTT	TGGTTATGGTTCTCTCATCTGG	B10	52.324
AGGS675	TCCCACATCACCGTCACTATTA	CGTGTCCTCCTCCTTGAAGATA	B10	52.789
AGGS1176	GAGAGAGATTGGGAGGTGAGAA	GTAACCACGCTTAATGGAAACG	B10	53.271
AHGS2096	TACGCTGTTGGTAGTGGCTG	AATTGGCATCGAGATTACCG	B10	53.783
AGGS1273	TCTAGAGGGTTCTCAACCTTGG	CCCTCACTCTAACCCTTCATACA	B10	54.139
AHM062	CTCAAGCCCATGAAGACTCC	GATGAAATGAGCAGGTGCAA	B10	55.009
IPAHM23	GTGTCTTTTCGTTCGCGATT	CGACTCTTAGGGTGGATTATAGTAAGA	B10	55.381
TC3E05	CACCACTTGAGTTGGTGAGG	CTTCTTCTTCTCCCGCAATG	B10	55.843
AHGA75538	ACAGAATGGTTTCGGTGAGG	CGTGAGATTTACCGTCGGAT	B10	56.52
AHGA75537	AACCAACCTCAATCTACAGCA	GAAGAATAGGCTTATTTCTCGAAGG	B10	56.656
AHGS1696	TCCTTGTCCTTTGCATACCC	ATATTTCTGCTTCGGCGCTA	B10	57.645
A10A280	ATGCCTGTGTTGTGTGCTTC	AAGTGGGTGAAGACGGTGAC	B10	58.218
AGGS969	AACTCTGGAAGTGGAGGATGAA	GTCACCGTCTAATCCAGCAACT	B10	59.955
AGGS58	CTGGCCACCTAATCTTTCTGTT	GATTCCTATGCTCCTCCACCTC	B10	61.203
AGGS1393	GAGAACATGGTTCGAAGAAACC	CACCGTGTTGTTATGTTGTTCC	B10	63.219
TC7H11	AGGTTGGAACTATGGCTGATTG	CCAGTTTAGCATGTGTGGTTCA	B10	64.71
GM690	CTACTCCCTCTGCTGCTTCCT	TAGGGTTTCGTTGAGGAGGTT	B10	65.847
AHGA61572	TAAACCTTCGCAAACCATCC	GCTCAGGAACGAAAATGTCC	B10	71.101

## Sheet: Sheet2
Former number	Present number
AHZ028	AHGA164437	TGCCCCTACCTTGTGGTATT	GATTGAATGGTGTGTGACCG	A1	17.607
AHZ030	AHGA164439	TTGTAAACAGGGTTAGAAGTTTTGA	CTTCTTGTTGCGCCACTTTA	A1	15.327
AHZ034	AHGA164444	TTCTTCTCCTCTACCTGAGACCA	ATAGTAACGGTGACCGGCAA	A1	16.894
AHZ043	AHGA164454	GATACCTGAAATTTGAATTAGTTAGGA	AAACGCATAACTATGAAAACTGG	A1	9.724
AHZ062	AHGA284837	CCGCTAAAAGTTTGTCGCTAA	TTGCACAGGCATTGACTCTC	A1	11.637
AHZ074	AHGA329002	TTTTTAAGAGCATAAAACAAGAAGGA	TGTCACGATTAAAAAGTTTCGG	A1	14.555
AHZ104	AHGA367823	TCACGATCCCTTCTCCTTCA	AGGGGGAGTCAAAGGAAAGA	A1	21.476
AHZ115	AHGA368803	AGAAGCAGAAGCGACAGAGC	TATCGTCGGAAGTACCCGTC	A1	23.507
AHZ116	AHGA374228	GAAGGGAGCATTTCGAACAA	GTGTCCTAAATTCGAACCGC	A1	24.138
AHZ126	AHGA374249	TTTTGATATGTGTGTCCTTGTCC	TCGGACCCTTCGATTTGTAT	A1	25.204
AHZ192	AHGA362472	GCAGCATCGCTTACTTGACA	TTGAGAGGAAGAAGGTTTTGAGA	A2	38.071
AHZ211	AHGA362499	GTTGCTCCTGCTACTCAGCC	AAAATTGAGGCACGAATTGC	A2	47.019
AHZ218	AHGA23452	TGATCATTCAACCATTTAGTCAAA	TTGTTCCAAGCCCAGAATTA	A2	0
AHZ234	AHGA40112	CGGTTAATTAGTCGCGGTTC	GTCTGGAGGTTCCTATGGCA	A3	24.651
AHZ237	AHGA40118	GTCAGATTTACCGGCGAAAA	ACCTTTTACGATGTGGCAGC	A3	21.224
AHZ262	AHGA62112	ACCCAGAGACAGACTCCAGC	AAAGCTTTGCTCTCTTTCCC	A3	25.278
AHZ372	AHGA36571	GTCACCATTGAAGAGCAGCA	ACAGTGAAAAATATGCCGCC	A4	17.825
AHZ375	AHGA38598	CCAATTTTGGTTTCCATTGC	TAGTTATGGGCGCAACAACA	A4	17.043
AHZ384	AHGA170476	ACGAAGAACTCAGCTCCGTC	GCAAATGGAATTCATGCAAA	A4	0
AHZ427	AHGA220404	GCCTCCAATATTCGGGTTTT	GCGAAGTGTTGGAGAAGAGG	A4	15.687
AHZ460	AHGA331142	GAAGCGGACAAATATGAACGA	CACGGGATCAAATTGGTTTT	A4	35.45
AHZ477	AHGA331177	GCATCAAATTCGAGAGAAATGG	CTACTACACACATGGCGGGA	A4	37.595
AHZ494	AHGA354327	AAATCCCCCTTGAGAGTCGT	GGAGTTGCGGATCTCAAAAA	A4	14.842
AHZ514	AHGA9104	CGATCCTAGACCCGATGAAA	TCGCGAAACTATAAGACCAACA	A5	34.634
AHZ519	AHGA44674	CCGAATTACTCGCTTAACAACC	GAAAATGGGGATCCATTCAA	A5	30.958
AHZ531	AHGA44691	AGCGCTAAAACGGACTCAAA	ACGATGAAGTGGCGAAAAAT	A5	47.508
AHZ574-1	AHGA68622-1	CCGAATTACTCGCTTAACAACC	GAAAATGGGGATCCATTCAA	A5	30.958
AHZ613	AHGA265121	TGTTCCATCTACTCAGTGTCACC	TGCGCATATTTTTGTCGCTA	A5	13.668
AHZ671	AHGA141434	TGTGAGCCCCTTAACTTCCA	CGTGACCGATGCATAAGAAA	A6	61.556
AHZ678	AHGA193640	CCTCCCAAATCATCTCTTGC	TCAGGCCCAAAATACTGCTT	A6	47.345
AHZ680	AHGA193642	TGAACAATTGCGATTTGGAC	CAATGACGATTGACGACGAC	A6	53.159
AHZ722	AHGA65328	TTACCTAAGGCCGACACCAC	ACAACAACAACGGGAGGTTT	A7	19.822
AHZ723	AHGA65329	AATTACGATCACCTCCGTCG	TCCAAAAGCTTGAATTATATGGC	A7	19.3
AHZ727	AHGA65333	TGTGTTGAAATGATTGTGGTGA	CAAGTTGTGACTTGCCGAAA	A7	20.444
AHZ756	AHGA102053	TGAAGTCGATTGCACCTGAG	GCTAATAAGCCAGCCCACAC	A7	4.548
AHZ785	AHGA363105	TCAAAGGCCATTTCATCACA	CCACAAACAGTGCAGCAATC	A7	23.613
AHZ800	AHGA373382	AATGACCCTTTCCACCACAA	TCGTGATTTTACATTAACTGCGA	A7	35.545
AHZ1589	AHGA109693	GAAGAGAACCATCTAGACGAACG	AAAGGGTGAAAACCGGTGA	A8	20.846
AHZ854	AHGA301840	AATGGTGGCACTGAGAGGAC	TTTTGTTGGGTTGGATTTCA	A8-1	48.265
AHZ943	AHGA301840	AATGGTGGCACTGAGAGGAC	TTTTGTTGGGTTGGATTTCA	A8-1	48.265
AHZ1001	AHGA364797	TGCCGAAGGGTTAAATTCAT	CAACCCCCTTTCTTTAAGCC	A9	0
AHZ926	AHGA22895	TTAGGCGCGACATTATTGAT	GGGCTTCACTCAGTGTAAATAAGC	A9	41.989
AHZ927	AHGA57727	TGGCAGATTTGGTTATTGCC	CATTGTTAATGCACCTTTGGAA	A9	40.557
AHZ945	AHGA72170	TCGTCATCGTGTTCCTGAAG	CTCCCCTTTCCCTACCAAAA	A9	10.419
AHZ993	AHGA98576	GATTGCCTCTTTCATTCCCA	CCCAAAGTCCCAAGAGAACA	A9	29.866
AHZ1092	AHGA364906	TCTTCGAGGCATAGGGTTTG	GCCTTTCGTACTAACAGAATCACA	A10	14.172
AHZ1751	AHGA195528	TTTCTGCGGGAAGGTGAATA	AGACCTGCGAAATCTTCGTG	A10	38.72
AHZ1769	AHGA195553	TCCCTACTCCATCTGCTGCT	AGGGTTTCGTTGAGGAGGTT	A10	31.557
AHZ078	AHGA335258	CTCTCCGCCATCCATGTAAT	ATGGTGAGCTCGACGCTAGT	B1	15.995
AHZ1104	AHGA24894	TGAAATTAAAGGGGTGTTAGGG	GCGGTTGAGATTGCAGTGTA	B1	68.506
AHZ1124	AHGA25786	AATTGCAATCCACTGCATTAGT	ACCCTCATTGCTCCAGTCAG	B1	76.743
AHZ1181	AHGA364915	GGACAGCAGGTATTGGAGGA	CTCATCAGACTCAATGCCGA	B1	55.81
AHZ1197	AHGA364936	TCATCTCTCAGCCCACATCA	TTGTCAAAATAAATCGGACAAAA	B1	60.829
AHZ1313	AHGA11190	TTGTTCATACCCGAGTTCTGC	TTTTCCTTTCATCCAAACACA	B1	62.014
AHZ566	AHGA68610	TCCTGCATTCCAACTCTCAA	CAAATTGCATTCCACTTTCGT	B1	93.2
AHZ167	AHGA327396	TCTTAAATTCGAACCGCGAC	TGGAAACACAGCGACAGAAG	B2	53.581
AHZ1239	AHGA47958	GACCATGGTTGAAGGAAGGA	TTTAAGAGTGACAAAAGTTAGGACAA	B3	21.483
AHZ1296	AHGA300241	TCTTTCTACCTCTCTCCCCTTTC	TTGAGGAAGGAAGTTTATTAATTTTGA	B3	61.741
AHZ1297	AHGA300244	ACATGGCCACTGACTAGAAGTT	TTCAGTTGTGATTCCACCCC	B3	57.231
AHZ624	AHGA362520	CACAGGCAGTGAATGGAGAT	TCTCTGCACTGCCCTTATAGC	B3	60.216
AHZ1260	AHGA96458	CGGACTTCTCCACTTCCAAA	GGCCTTTGTTTCTTTAGGGC	B3-1	5.676
AHZ1263	AHGA96464	CCGTCACCTCCTCTTCTCTG	GTCGACTCCTGCCCAATCTA	B3-1	6.369
AHZ1265	AHGA96466	GTGGCACATAGACATCACCG	CGCAAACAAACACAACCAAA	B3-1	3.088
AHZ1277	AHGA96496	CCCTGCGAACGGTATAATCT	ATCGAAAATTTTTGGGACAA	B3-1	0
AHZ1475	AHGA105549	ACGGTGGTGAGAGGATGAAC	TTTCCACCGCAAAATAAAGC	B3-2	23.9
AHZ1479	AHGA226117	CATAAAAGTTGCTGACCCCC	TGGTCATATTCAAACGCTGC	B3-2	16.121
AHZ1396	AHGA161495	GGCATTAAATCAAATATTAAACTCCAA	TGGGTCTTTATAAAATTAAGCCA	B4	20.864
AHZ1428	AHGA152207	TCCGAAACCCAAAAAGAAGA	AATAATTTTGCACAAGGCCG	B5	0
AHZ1438	AHGA221476	AAGAAGAAAGCGGAAGGGAG	CGAGGAGCAGGATGAGGAT	B5	49.055
AHZ1442	AHGA221480	TCAGAATTTCAGATTCGGGG	ATGCAAACAGTTCGGTCCTC	B5	48.292
AHZ1449	AHGA363491	ATTTATCCGCCCAGTCCAAT	TGCCGTTAACGATTCTGTGA	B5	77.354
AHZ1452	AHGA363495	GCATTACAGTAAAAGAATTTCAAAGG	TTTTAACATTTTAAGTTTGAGAGAGGA	B5	75.955
AHZ519-2	AHGA68622	CCGAATTACTCGCTTAACAACC	GAAAATGGGGATCCATTCAA	B5	55.027
AHZ1468	AHGA105542	CTCTTTGCCCTTTGTCCTTG	CCTATGAACCAGGAAATCCTAA	B6	40.609
AHZ1494	AHGA367938	TGAATTGTGCGGTTTATGAAT	TAGCCGACCTAAACTTTGCG	B6	51.448
AHZ1506	AHGA59797	ACTCTTCGTCCGTGGTCATC	AACTTGAATGATACGCGCAA	B7	7.955
AHZ588	AHGA109692	CCGCATGGGATTCTTATTCA	TGTAGCTCTGAGGGGCAGAT	B7	20.351
AHZ601	AHGA115756	CTAGCCGGCCTTATCTTCG	GGCTCTGAGCACCAATGACT	B7	23.143
AHZ739	AHGA65348	TATGGGTCAGGTTGATTCGG	AGCGACGCAGCAACTAACTT	B8	4.388
AHZ808	AHGA7413	ATCGCGCATGTCTCATTCTA	TTGCCTTAGGATAGGCTTGAA	B8	28.306
AHZ818	AHGA7426	TCCCTCCATCACATCCTTTC	GTGGAGCTCTTTCTGCCATC	B8	24.492
AHZ821	AHGA7429	TGTTTTGTTTGACGACGGTT	TTTGCACCATCTCTCATCCA	B8	25.203
AHZ1659	AHGA352202	CAAAAGAAGGAGAAACCAACCTT	CGACTGCACCTGAGTTTTCA	B9-1	24.657
AHZ1697	AHGA352262	CTCAATGAGTTGCCTCATGC	GCATTGGGCCTGATTTGTAT	B9-1	31.7
AHZ1698	AHGA352263	ACCACAAGAGAAAGGGAGGG	GGAAGGACAAACCAGGTTCA	B9-1	40.957
AHZ1700	AHGA352265	ACGCGAGTCTAACACGGTCT	TTTCCTTTTAAAACCCGTCG	B9-1	20.358
AHZ1027	AHGA75537	AACCAACCTCAATCTACAGCA	GAAGAATAGGCTTATTTCTCGAAGG	B10	56.656
AHZ1028	AHGA75538	ACAGAATGGTTTCGGTGAGG	CGTGAGATTTACCGTCGGAT	B10	56.52
AHZ1737	AHGA61572	TAAACCTTCGCAAACCATCC	GCTCAGGAACGAAAATGTCC	B10	71.101
