# Supplementary material for: Genetic mapping of yield traits using RIL population derived from Fuchuan Dahuasheng and ICG6375 of peanut (Arachis hypogaea L.)
Source: Mol Breed. 2017 Jan 30;37(2):17. doi: 10.1007/s11032-016-0587-3 (PMC5285419; doi:10.1007/s11032-016-0587-3)
Supplement: Supplementary file 7 — (XLSX 28.9 kb) [file 11032_2016_587_MOESM7_ESM.xlsx]

## Sheet: Sheet1
Supplied file 2, The information of common markers shared by FI and INT maps reported by Shirasawa e al. 2013
marker	linkage group on FI maps	Marker position on FI maps	Linkage group on INT maps	Marker position on INT maps
AHGS1646	A1	19.697	A01	79.271
AHGS1668	A1	20.841	A01	79.655
AHGS1846	A1	4.537	A01	68.025
AHGS1974	A1	13.695	A01	77.785
AHGS2429	A1	39.022	A01	79.852
AHGS2535	A1	18.916	A01	76.538
ARS731	A1	16.325	A01	79.502
GA110	A1	22.713	A01	79.23
TC4G05	A1	26.078	A01	78.451
TC4H02	A1	22.21	A01	80.114
AHGS1130	B1	58.97	B01	49.032
AHGS1462	B1	76.19	B01	39.415
AHGS1524	B1	82.01	B01	28.001
AHGS1813	B1	5.521	B01	73.177
AHGS1829	B1	72.453	B01	38.688
AHGS2019	B1	0	B01	60.681
AHGS2374	B1	69.94	B01	41.358
AHGS2579	B1	74.726	B01	36.246
AHGS3627	B1	72.011	B01	39.967
TC1A08	B1	66.674	B01	45.64
AHGS1853	B2	14.805	B02	56.686
AHGS2557	B2	17.737	B02	63.127
AHGS1530	B2	21.848	B02	63.625
AHGS1393	B2	22.345	B02	64.436
AHGS1928	B2	23.51	B02	61.231
AHGS2736	B2	24.057	B02	58.426
AHGS2200	B2	24.993	B02	57.814
AHM022	B2	26.789	B02	64.64
AHGS2088	B2	30.213	B02	69.509
AHGS1845	B2	31.51	B02	68.355
AHGS1419	B2	33.249	B02	53.224
AHGS0357	B2	35.773	B02	68.002
seq11H1	B2	41.014	B02	48.146
AHGS3626	B2	43.152	B02	77.579
AHGS1940	B2	47.579	B02	38.906
AHGS2344	B2	58.904	B02	33.632
AHGS1940	B2	47.579	A02	28.801
AHGS1853	B2	14.805	A03	91.843
AHGS0695	A9	13.013	A09	75.854
AHGS2635	A9	16.037	A09	72.658
ARS730	A9	24.374	A09	81.143
GM2792	A9	28.948	A09	84.144
ARS742	A9	32.96	A09	90.606
ARS766	A9	35.192	A09	85.23
AHGS1478	A9	36.563	A09	83.976
AHGS1683	A9	54.051	A09	88.759
AHGS1683	A9	54.051	B05	49.425
AHGS1683	A9	54.051	B09	71.439
AHGS1478	A9	36.563	A06	68.408
AHGS1478	A9	36.563	B01	30.923
AHGS1478	A9	36.563	B05	49.789
AHGS1478	A9	36.563	B09	74.688
AHGS0288	B4	18.041	B04	73.503
AHGS1382	B4	37.225	B04	69.905
AHGS1579	B4	42.118	B04	77.093
AHGS2550	B4	43.465	B04	78.898
AHGS1382	B4	37.225	A04	51.304
AHGS1912	A7	0	A07	59.389
GM1494	A7	2.872	A07	62.587
AHGS1954	A7	11.677	A07	73.404
AHGS1475	A7	12.4	A07	74.426
AHGS1436	A7	13.809	A07	71.844
PM204	A7	15.765	A07	75.617
AHGS1692	A7	16.338	A07	69.482
AHGS2478	A7	17.757	A07	70.087
AHGS1980	A7	21.107	A07	73.105
TC9C08	A7	22.125	A07	74.007
ARS753	A7	22.645	A07	78.901
AHGS2153	A7	26.572	A07	77.131
AHGS2413	A7	29.688	A07	85.902
AHGS2298	A7	38.941	A07	84.61
AHGS0228	A7	58.25	A07	100.703
AHGS0228	A7	58.25	B08	63.475
AHGS1692	A7	16.338	B02	52.065
AHGS1692	A7	16.338	B07	90.912
AHGS2478	A7	17.757	B09	70.627
AHGS1980	A7	21.107	B05	48.746
AHGS1980	A7	21.107	B07	89.567
AHGS1980	A7	21.107	B08	60.609
AHGS2153	A7	26.572	B08	63.42
AHGS0153	A7	58.25	A06	59.87
AHGS1539	B8	11.659	B08	54.882
AHGS2147	B8	12.285	B08	58.543
AHGS2751	B8	13.749	B08	66.167
AHGS2069	B8	14.559	B08	73.616
AHGS1385	B8	15.671	B08	61.395
AHGS1510	B8	20.435	B08	63.942
AHGS2111	B8	23.284	B08	67.014
AHGS1141	B8	37.678	B08	69.64
AHGS1385	B8	15.671	A08	89.739
AHGS2319	A8	68.514	A05	20.267
AHGS1383	A8	34.068	A08	63.946
AHGS1434	A8	48.123	A08	53.121
AHGS2319	A8	68.514	A08	49.59
AHGS2319	A8	68.514	B04	67.516
AHGS1383	A8	34.068	B08	40.85
AHGS1444	A8	0	B08	48.304
AHS0035	A7-1	13.296	A07	27.59AB
AHS0001	A7-1	30.927	A07	37.524
ARS734	A7-1	34.55AB	A07	45.096
AHGS1578	A8-1	7.787	A08	A83.026
AHGS1915	B7	14.073	B07	89.185
AHGS1952	B7	17.303	B07	91.748
TC9H9	B7	18.363	B07	85.579
AHGS2419	B7	28.288	B07	83.074
Ahm054	B7	33.573	B07	84.952
AHGS1864	B7	42.091	B07	99.869
TC3B04	B7	47.232	B07	105.74
TC7A2	B7	56.118	B07	98.215
AHGS1915	B7	14.073	A07	80.963
AHGS2471	B7	24.811	A07	107.844
AHGS2543	B10	7.007	B10	18.337
AHGS1395	B10	33.47	B10	61.836
AHGS1564	B10	49.546	B10	59.238
AHGS2096	B10	53.783	B10	68.832
AHM062	B10	55.009	B10	69.29
IPAHM23	B10	55.381	B10	60.026
AHGS1696	B10	57.645	B10	62.73
TC7H11	B10	64.71	B10	69.749
TC7H11	B10	64.71	A10	83.009
AHGS1429	B3	14.485	B03	58.135
AHGS1722	B3	30.668	B03	48.784
AHGS1140	B3	37.339	B03	96.455
AHGS2526	B3	69.848	B03	27.369
AHGS1507	A5	0	A05	45.224
ARS777	A5	15.831	A05	52.477
ARS715	A5	23.429	A05	33.518
ARS760	A5	25.382	A05	45.362
AHGS1615	A5	38.203	A05	66.241
PM45	A5	38.956	A05	51.567
PM45	A5	38.956	A05	54.003
TC2B09	A5	40.709	A05	62.382
ARS702	A5	43.176	A05	51.971
AHGS1672	A3	8.866	A03	102.247
AHGS1792	A3	17.705	A03	99.107
AHGS3647	A3	20.529	A03	110.812
ARS761	A3	22.801	A03	92.684
AHGS1106	A3	23.585	A03	87.378
AHGS1847	A3	34.913	A03	79.019
AHGS1674	A3	37.991	A03	77.284
PM238	A3	53.224	A03	72.149
AHGS2025	A3	57.431	A03	62.023
AHGS1672	A3	8.866	B05	65.015
AHGS1672	A3	8.866	A09	80.115
AHGS1106	A3	23.585	B03	63.746
IPAHM103	B3-1	13.621	A03	133.843
IPAHM103	B3-1	13.621	B03	111.802
AHGS1788	B3-1	17.684	B03	113.193
AHGS0626	B3-1	33.337	B03	119.093
AHGS1561	B3-2	0	B03	18.679
ARS816	A6	45.812	A06	57.816
GM623	A6	51.552	A06	58.731
PM377	A6	72.204	A06	32.947
AHGS1969	B9	7.701	B09	46.694
AHGS1156	B9	17.134	B09	75.609
AHGS2325	B9	21.008	B09	60.537
AHGS1998	B9	22.408	B09	38.149
AHGS1634	B9	26.798	B09	68.511
AHGS1790	B9	28.291	B09	61.905
AHGS1754	B9	30.501	B09	68.336
AHGS2529	B9	31.032	B09	41.292
AHGS2529	B9	31.032	B09	42.582
AHGS1394	B9	34.956	B09	49.228
PM436	B9	36.91	B09	60.423
AHGS2324	B9	42.957	B09	58.701
AHGS1804	B9	47.209	B09	65.258
AHGS1715	B9	48.399	B09	122.304
GM2553	B9	25.659	A09	79.035
AHGS1790	B9	28.291	A03	85.219
AHGS1790	B9	28.291	B01	44.222
AHGS1754	B9	30.501	B04	97.137
AHGS2324	B9	42.957	B06	77.509
AHGS1391	B5	12.062	B05	37.646
AHM082	B5	19.662	B05	30.559
AHGS2141	B5	30.33	B05	45.994
AHGS1925	B5	31.792	B05	51.498
AHGS1914	B5	33	B05	40.986
IPAHM282	B5	38.938	B05	53.93
AHGS2395	B5	40.428	B05	51.014
PM36	B5	41.62	B05	49.56
AHGS1682	B5	43.804	B05	49.283
IPAHM73	B5	78.819	B05	34.033
PM36	B5	5.923	A05	54.894
AHGS1925	B5	31.792	A05	49.253
AHGS2395	B5	40.428	A05	49.724
AHGS2395	B5	40.428	A09	55.882
PM210	B6	5.923	B06	94.871
AHGS1900	B6	21.123	B06	88.737
AHGS2093	B6	28.975	B06	85.513
AHGS1930	B6	30.748	B06	79.714
AHGS1361	B6	32.243	B06	81.189
TC24B05	B6	36.242	B06	72.351
AHGS1742	B6	39.498	B06	86.518
AHGS1960	B6	43.145	B06	79.35
AHGS2553	B6	48.116	B06	76.504
AHGS1756	B6	50.066	B06	71.632
GM2444	B6	62.556	B06	85.092
PM210	B6	5.923	A06	136.411
AHGS1900	B6	21.123	A06	67.34
AHGS1756	B6	50.066	A06	35.766
GM2444	B6	62.556	A06	109.252
AHGS1511	B6	30.748	A10	92.878
AHGS1930	B6	30.748	B02	68.804
AHGS1930	B6	32.243	A08	61.52
AHGS1802	A4	5.089	A04	47.244
AHGS1679	A4	8.397	A04	66.66
GM2637	A4	68.582	A04	88.62
AHGS1802	A4	5.089	B03	48.295
pPGPseq4H11	A10	15.007	A10	94.637
AHGS1390	A10	16.059	A10	86.693
AHGS1777	A10	20.312	A10	83.343
AHGS2024	A10	21.297	A10	76.531
AHGS1606	A10	23.481	A10	90.816
AHGS0648	A10	25.39	A10	70.892
GM692	A10	26.259	A10	64.911
AHGS2297	A10	29.445	A10	93.592
ARS710	A10	31.133	A10	87.128
TC31G11	A10	31.895	A10	95.162
AHGS1777	A10	20.312	B08	56.015
GM2084	A10	24.295	B05	21.271
AHGS0648	A10	25.39	A02	50.471
AHGS2297	A10	29.445	B10	63.792
AHGS2297	A10	29.445	A03	66.563
AHGS2297	A10	29.445	A06	61.527
AHGS2026	A2	25.62	A02	45.096
AHGS2026	A2	25.62	B03	59.337

## Sheet: Sheet2
A1	AHGS1846	4.537		A01	AHGS1846	68.025			AHGS2019	B1	0		B01	28.001			B2	14.805		B02	33.632			A9	13.013		A09	72.658			A7	0		A07	59.389			B8	11.659		B08	54.882			B7	14.073		B07	83.074
A1	AHGS1974	13.695		A01	AHGS2535	76.538			AHGS1813	B1	5.521		B01	36.246			B2	17.737		B02	38.906			A9	16.037		A09	75.854			A7	2.872		A07	62.587			B8	12.285		B08	58.543			B7	17.303		B07	84.952
A1	ARS731	16.325		A01	AHGS1974	77.785			AHGS1130	B1	58.97		B01	38.688			B2	21.848		B02	48.146			A9	24.374		A09	81.143			A7	11.677		A07	69.482			B8	13.749		B08	61.395			B7	18.363		B07	85.579
A1	AHGS2535	18.916		A01	TC4G05	78.451			TC1A08	B1	66.674		B01	39.415			B2	22.345		B02	53.224			A9	28.948		A09	83.976			A7	12.4		A07	70.087			B8	14.559		B08	63.942			B7	28.288		B07	89.185
A1	AHGS1646	19.697		A01	GA110	79.23			AHGS2374	B1	69.94		B01	39.967			B2	23.51		B02	56.686			A9	32.96		A09	84.144			A7	13.809		A07	71.844			B8	15.671		B08	66.167			B7	33.573		B07	91.748
A1	AHGS1668	20.841		A01	AHGS1646	79.271			AHGS3627	B1	72.011		B01	41.358			B2	24.057		B02	57.814			A9	35.192		A09	85.23			A7	15.765		A07	73.105			B8	15.671		B08	67.014			B7	42.091		B07	98.215
A1	TC4H02	22.21		A01	ARS731	79.502			AHGS1829	B1	72.453		B01	45.64			B2	24.993		B02	58.426			A9	36.563		A09	88.759			A7	16.338		A07	73.404			B8	20.435		B08	69.64			B7	47.232		B07	99.869
A1	GA110	22.713		A01	AHGS1668	79.655			AHGS2579	B1	74.726		B01	49.032			B2	26.789		B02	61.231			A9	54.051		A09	90.606			A7	17.757		A07	74.007			B8	23.284		B08	73.616			B7	56.118		B07	105.74
A1	TC4G05	26.078		A01	AHGS2429	79.852			AHGS1462	B1	76.19		B01	60.681			B2	30.213		B02	63.127				41.038			17.948			A7	21.107		A07	74.426			B8	37.678		A08	89.739				42.045			22.666
A1	AHGS2429	39.022		A01	TC4H02	80.114			AHGS1524	B1	82.01		B01	73.177			B2	31.51		B02	63.625										A7	22.125		A07	75.617				26.019			34.857
		34.485				12.089					82.01			45.176			B2	33.249		B02	64.436										A7	22.645		A07	77.131
																	B2	35.773		B02	64.64										A7	26.572		A07	78.901
																	B2	41.014		B02	68.002										A7	29.688		A07	84.61
																	B2	43.152		B02	68.355										A7	38.941		A07	85.902
																	B2	47.579		B02	69.509										A7	58.25		A07	100.703
																	B2	58.904		B02	77.579											58.25			41.314
																		44.099			43.947

## Sheet: Sheet3
A1	AHGS1846	4.537		A01	AHGS1846	68.025			AHGS2019	B1	0		B01	28.001			B2	14.805		B02	33.632			A9	13.013		A09	72.658			A7	0		A07	59.389			B8	11.659		B08	54.882			B7	14.073		B07	83.074
		34.485				12.089					82.01			45.176				44.099			43.947				41.038			17.948				58.25			41.314				26.019			34.857				42.045			22.666

## Sheet: Sheet4
A1	34.49	A01	12.09	10				10
A3	48.57	A03	48.79	9				8
A4	63.49	A04	41.38	3				3
A5	43.18	A05	32.72	8				8
A6	26.39	A06	25.78	3				3
A7	58.25	A07	41.31	15				14
A71	21.25	A07	17.51	3				3
A8	34.45	A08	14.36	3				3
A9	41.04	A09	17.95	8				8
A10	16.89	A10	30.25	10				9
B1	82.01	B01	45.18	10				10
B2	44.1	B02	43.95	16				15
B3	55.36	B03	69.09	4				4
B32	19.71	B03	7.29	3				3
B4	25.42	B04	27.6	4				4
B5	66.76	B05	23.37	10				9
B6	56.63	B06	23.24	10				10
B7	42.04	B07	22.67	8				5
B8	26.2	B08	34.86	8				8
B9	40.7	B09	84.16	14				14
B10	57.7	B10	51.41	8				8
	904.63		714.96	167
