# Supplementary material for: Genetic mapping of yield traits using RIL population derived from Fuchuan Dahuasheng and ICG6375 of peanut (Arachis hypogaea L.)
Source: Mol Breed. 2017 Jan 30;37(2):17. doi: 10.1007/s11032-016-0587-3 (PMC5285419; doi:10.1007/s11032-016-0587-3)
Supplement: Supplementary file 8 — (XLSX 293 kb) [file 11032_2016_587_MOESM8_ESM.xlsx]

## Sheet: marker.Bna-rePCR.transform.rela
Locus	匹配位点数	Forward primer Sequence	Reverse primer Sequence	Group	strand	Loci_begin	Loci_end	错配碱基数	gap数	product size	Genome_chr	Position
AHZ125	2	AGAAGCAGAAGCGACAGAGC	TATCGTCGGAAGTACCCGTC	A01	-	86167263	86167540	0	0	278/50-1000	A1	23.507
AHZ125	2	AGAAGCAGAAGCGACAGAGC	TATCGTCGGAAGTACCCGTC	Adur104_3	+	1122452	1122729	0	0	278/50-1000	A1	23.507
AHZ126	1	GAAGGGAGCATTTCGAACAA	GTGTCCTAAATTCGAACCGC	A01	-	44815065	44815274	0	0	210/50-1000	A1	24.138
AHZ114	1	TCACGATCCCTTCTCCTTCA	AGGGGGAGTCAAAGGAAAGA	A01	-	45664639	45664755	0	0	117/50-1000	A1	21.476
AHZ037	1	TTCTTCTCCTCTACCTGAGACCA	ATAGTAACGGTGACCGGCAA	A01	-	22129583	22129828	1	0	246/50-1000	A1	16.894
AHZ033	1	TTGTAAACAGGGTTAGAAGTTTTGA	CTTCTTGTTGCGCCACTTTA	A01	-	22143471	22143736	0	0	266/50-1000	A1	15.327
AHZ136	1	TTTTGATATGTGTGTCCTTGTCC	TCGGACCCTTCGATTTGTAT	A01	-	44713330	44714138	2	0	809/50-1000	A1	25.204
AHZ079	1	TTTTTAAGAGCATAAAACAAGAAGGA	TGTCACGATTAAAAAGTTTCGG	A01	-	33746541	33746758	0	0	218/50-1000	A1	14.555
AHZ031	1	TGCCCCTACCTTGTGGTATT	GATTGAATGGTGTGTGACCG	A01	-	22149472	22149642	1	0	171/50-1000	A1	17.607
ARS731	2	TGTCACGATTAAAAAGTTTCGG	TGGTAATTTTGCAGCATTATCTGT	A01	+	33746541	33746816	0	0	276/50-1000	A1	16.325
ARS731	2	TGTCACGATTAAAAAGTTTCGG	TGGTAATTTTGCAGCATTATCTGT	B10	-	8138795	8139067	3	0	273/50-1000	A1	16.325
ARS789	2	TGCTAAATAAAAGGTAATTAGTGGCA	AACACTGAAACTTTGAGAGCACA	A01	-	38223354	38223539	0	0	186/50-1000	A1	15.871
ARS789	2	TGCTAAATAAAAGGTAATTAGTGGCA	AACACTGAAACTTTGAGAGCACA	B03	+	118643251	118643444	4	0	194/50-1000	A1	15.871
AHGS1646	1	CAAATGCTTGCTCACCTGAA	ACCGCAACCGAGAGTGTTAG	A01	-	43349531	43349706	0	0	176/50-1000	A1	19.697
AHGS1668	1	TCCCTCCATCTCCTTTGATG	TTCTACTCGGATTTGGGGTG	A01	+	76622905	76622986	0	0	82/50-1000	A1	20.841
AHGS1846	2	CCCACCTAGCAGAAACCAAA	TCAGTCCCATTCAAGGTTCC	A01	-	10729108	10729361	0	0	254/50-1000	A1	4.537
AHGS1846	2	CCCACCTAGCAGAAACCAAA	TCAGTCCCATTCAAGGTTCC	B01	+	998623	998854	0	0	232/50-1000	A1	4.537
AHGS1974	1	CCTTTGTAAAACTCGACACCG	AGAGACTAGGACTGGGATGGG	A01	+	22143542	22143837	0	0	296/50-1000	A1	13.695
AHGS2535	2	CGCTAGTGACGACAAAGCAG	TCATCTTCTCCGATCCTTCG	A01	-	14919571	14919695	0	0	125/50-1000	A1	18.916
AHGS2535	2	CGCTAGTGACGACAAAGCAG	TCATCTTCTCCGATCCTTCG	A09	-	108815336	108815458	3	0	123/50-1000	A1	18.916
GA110	1	GGAGAACCAGTGACGTGACATA	GGATTAATTCTGATACCATGAAAGG	A01	-	72195802	72196044	1	0	243/50-1000	A1	22.713
GM2607	1	AGAAACACGCGTAGTGGAATG	CCGTGCCGTTTACTCTCACT	B01	-	75181145	75181237	1	0	93/50-1000	A1	28.154
TC4G05	8	AACCCACTACGGGACTACCC	ACGACGTGGAGGAGAAGAGA	A01	-	94957022	94957214	2	0	193/50-1000	A1	26.078
TC4G05	8	AACCCACTACGGGACTACCC	ACGACGTGGAGGAGAAGAGA	A04	+	112946125	112946314	1	0	190/50-1000	A1	26.078
TC4G05	8	AACCCACTACGGGACTACCC	ACGACGTGGAGGAGAAGAGA	A04	-	86368647	86368836	3	0	190/50-1000	A1	26.078
TC4G05	8	AACCCACTACGGGACTACCC	ACGACGTGGAGGAGAAGAGA	A04	-	24470892	24471054	4	0	163/50-1000	A1	26.078
TC4G05	8	AACCCACTACGGGACTACCC	ACGACGTGGAGGAGAAGAGA	A07	+	51376636	51376826	1	0	191/50-1000	A1	26.078
TC4G05	8	AACCCACTACGGGACTACCC	ACGACGTGGAGGAGAAGAGA	B02	-	95900282	95900484	3	0	203/50-1000	A1	26.078
TC4G05	8	AACCCACTACGGGACTACCC	ACGACGTGGAGGAGAAGAGA	B03	+	86135724	86135920	3	0	197/50-1000	A1	26.078
TC4G05	8	AACCCACTACGGGACTACCC	ACGACGTGGAGGAGAAGAGA	B10	+	56892180	56892390	2	0	211/50-1000	A1	26.078
TC4H02	2	ACCGCAAACTCATCCATCTC	GATAGCGTCAGAGGCAGAGG	A01	+	86167317	86167497	0	0	181/50-1000	A1	22.21
TC4H02	2	ACCGCAAACTCATCCATCTC	GATAGCGTCAGAGGCAGAGG	Adur104_3	-	1122495	1122675	0	0	181/50-1000	A1	22.21
AGGS1213	1	CATGGCAGTAGTAGCAGCAGAG	GTGACGTTGAGGGAGAGAGAAG	A01	-	46970747	46970879	0	0	133/50-1000	A1	20.104
AGGS331	1	AGGAGGAGAAATTCGTCATCAG	AAGCGTAAAGCTCTATGTGGTAGA	A01	-	42634243	42634500	0	0	258/50-1000	A1	29.78
AGGS60	2	GTTGGGCCATCTTAAGAACAAG	TAGTCTAAACGTTCCGGGACCA	A01	+	17555496	17555633	2	0	138/50-1000	A1	18.423
AGGS60	2	GTTGGGCCATCTTAAGAACAAG	TAGTCTAAACGTTCCGGGACCA	A01	+	17555442	17555633	3	0	192/50-1000	A1	18.423
AGGS633	2	ATACCAACCCACCTAGCAGAAA	ATCGCCTTCAGAAGTATGTTCC	A01	-	10729146	10729368	0	0	223/50-1000	A1	7.131
AGGS633	2	ATACCAACCCACCTAGCAGAAA	ATCGCCTTCAGAAGTATGTTCC	B01	+	998616	998816	0	0	201/50-1000	A1	7.131
AGGS874	2	GATCTCAAACTCCGCGTATCTC	GCGGTGGTCGTTTCATCTTT	A01	+	88298432	88298606	1	0	175/50-1000	A1	0
AGGS874	2	GATCTCAAACTCCGCGTATCTC	GCGGTGGTCGTTTCATCTTT	B01	+	1944038	1944206	1	0	169/50-1000	A1	0
AGGS940	2	TGCTCTGCTACTCTTCAAACCA	CCCAATGTGTGATCAATTACGA	A01	+	14643876	14644071	0	0	196/50-1000	A1	10.533
AGGS940	2	TGCTCTGCTACTCTTCAAACCA	CCCAATGTGTGATCAATTACGA	B01	+	19784919	19785114	2	0	196/50-1000	A1	10.533
AHZ1943	1	TCCCTACTCCATCTGCTGCT	AGGGTTTCGTTGAGGAGGTT	B10	-	124964783	124965015	1	0	233/50-1000	A10	31.557
AHZ1925	1	TTTCTGCGGGAAGGTGAATA	AGACCTGCGAAATCTTCGTG	A10	-	99667216	99667446	0	0	231/50-1000	A10	38.72
ARS710	3	GTGTGGATTTGGATATCGGG	GTCGTTGTCATTGTCGTCGT	A10	+	99669072	99669277	0	0	206/50-1000	A10	31.133
ARS710	3	GTGTGGATTTGGATATCGGG	GTCGTTGTCATTGTCGTCGT	A10	+	99669072	99669256	2	0	185/50-1000	A10	31.133
ARS710	3	GTGTGGATTTGGATATCGGG	GTCGTTGTCATTGTCGTCGT	B10	+	125120231	125120412	3	0	182/50-1000	A10	31.133
AHGS0648	23	CCTTTCTCCTACCGAGTCCC	TCATGCATGCCTATTTCCAA	A01	+	6469044	6469300	1	0	257/50-1000	A10	25.39
AHGS0648	23	CCTTTCTCCTACCGAGTCCC	TCATGCATGCCTATTTCCAA	A02	+	69642861	69643088	0	0	228/50-1000	A10	25.39
AHGS0648	23	CCTTTCTCCTACCGAGTCCC	TCATGCATGCCTATTTCCAA	A02	+	5407410	5407624	1	0	215/50-1000	A10	25.39
AHGS0648	23	CCTTTCTCCTACCGAGTCCC	TCATGCATGCCTATTTCCAA	A03	-	36062537	36062803	0	0	267/50-1000	A10	25.39
AHGS0648	23	CCTTTCTCCTACCGAGTCCC	TCATGCATGCCTATTTCCAA	A04	+	116362852	116363078	2	0	227/50-1000	A10	25.39
AHGS0648	23	CCTTTCTCCTACCGAGTCCC	TCATGCATGCCTATTTCCAA	A04	+	103570719	103570963	2	0	245/50-1000	A10	25.39
AHGS0648	23	CCTTTCTCCTACCGAGTCCC	TCATGCATGCCTATTTCCAA	A05	-	9060296	9060507	2	0	212/50-1000	A10	25.39
AHGS0648	23	CCTTTCTCCTACCGAGTCCC	TCATGCATGCCTATTTCCAA	A08	+	28612072	28612282	2	0	211/50-1000	A10	25.39
AHGS0648	23	CCTTTCTCCTACCGAGTCCC	TCATGCATGCCTATTTCCAA	A09	+	13696165	13696392	0	0	228/50-1000	A10	25.39
AHGS0648	23	CCTTTCTCCTACCGAGTCCC	TCATGCATGCCTATTTCCAA	A09	+	9943352	9943579	0	0	228/50-1000	A10	25.39
AHGS0648	23	CCTTTCTCCTACCGAGTCCC	TCATGCATGCCTATTTCCAA	A09	-	120312851	120313075	2	0	225/50-1000	A10	25.39
AHGS0648	23	CCTTTCTCCTACCGAGTCCC	TCATGCATGCCTATTTCCAA	A10	+	83992694	83992950	1	0	257/50-1000	A10	25.39
AHGS0648	23	CCTTTCTCCTACCGAGTCCC	TCATGCATGCCTATTTCCAA	B01	-	126038363	126038595	3	0	233/50-1000	A10	25.39
AHGS0648	23	CCTTTCTCCTACCGAGTCCC	TCATGCATGCCTATTTCCAA	B02	+	8363659	8363891	3	0	233/50-1000	A10	25.39
AHGS0648	23	CCTTTCTCCTACCGAGTCCC	TCATGCATGCCTATTTCCAA	B03	+	82952823	82953074	3	0	252/50-1000	A10	25.39
AHGS0648	23	CCTTTCTCCTACCGAGTCCC	TCATGCATGCCTATTTCCAA	B03	-	123681739	123681957	3	1	219/50-1000	A10	25.39
AHGS0648	23	CCTTTCTCCTACCGAGTCCC	TCATGCATGCCTATTTCCAA	B03	-	94044160	94044599	3	0	440/50-1000	A10	25.39
AHGS0648	23	CCTTTCTCCTACCGAGTCCC	TCATGCATGCCTATTTCCAA	B05	-	114432973	114433178	3	0	206/50-1000	A10	25.39
AHGS0648	23	CCTTTCTCCTACCGAGTCCC	TCATGCATGCCTATTTCCAA	B06	-	18457535	18457759	1	0	225/50-1000	A10	25.39
AHGS0648	23	CCTTTCTCCTACCGAGTCCC	TCATGCATGCCTATTTCCAA	B08	+	99395086	99395302	1	0	217/50-1000	A10	25.39
AHGS0648	23	CCTTTCTCCTACCGAGTCCC	TCATGCATGCCTATTTCCAA	B08	-	108110445	108110668	2	0	224/50-1000	A10	25.39
AHGS0648	23	CCTTTCTCCTACCGAGTCCC	TCATGCATGCCTATTTCCAA	B09	+	117251343	117251586	3	0	244/50-1000	A10	25.39
AHGS0648	23	CCTTTCTCCTACCGAGTCCC	TCATGCATGCCTATTTCCAA	B09	-	54793530	54793752	2	0	223/50-1000	A10	25.39
AHGS1390	1	CTAGCCTCCCCTCTTTTCAA	GGTGAGAGGCCACAACAAAT	A10	-	11488519	11488656	1	0	138/50-1000	A10	16.059
AHGS1777	1	GATAGAGTAGGCAGCGCGAG	CCGTCGAGGAGAGAGAGAGA	A10	-	31247817	31248082	0	0	266/50-1000	A10	20.312
AHGS2024	1	TGAAACAAGGCTAGAATGCAGA	ACGCCGCTTCTCTCTCAAT	A10	+	64230774	64231007	0	0	234/50-1000	A10	21.297
AHGS2297	6	TTCACAAAGATCAGCATTAGCA	GTTGAGGAGCTTCTTGACCG	A06	+	86700612	86700851	1	0	240/50-1000	A10	29.455
AHGS2297	6	TTCACAAAGATCAGCATTAGCA	GTTGAGGAGCTTCTTGACCG	A10	-	92292528	92292722	0	0	195/50-1000	A10	29.455
AHGS2297	6	TTCACAAAGATCAGCATTAGCA	GTTGAGGAGCTTCTTGACCG	B01	+	41899471	41899711	1	0	241/50-1000	A10	29.455
AHGS2297	6	TTCACAAAGATCAGCATTAGCA	GTTGAGGAGCTTCTTGACCG	B07	+	120773431	120773634	3	0	204/50-1000	A10	29.455
AHGS2297	6	TTCACAAAGATCAGCATTAGCA	GTTGAGGAGCTTCTTGACCG	B08	+	126467560	126467763	3	0	204/50-1000	A10	29.455
AHGS2297	6	TTCACAAAGATCAGCATTAGCA	GTTGAGGAGCTTCTTGACCG	B10	-	115873551	115873776	2	0	226/50-1000	A10	29.455
GM2084	3	CGCAGAAATGAACCGAAATTA	GGATGCATTCTTCTTCCTCCT	A10	-	68999101	68999879	2	0	779/50-1000	A10	24.295
GM2084	3	CGCAGAAATGAACCGAAATTA	GGATGCATTCTTCTTCCTCCT	A10	-	68999101	68999834	2	0	734/50-1000	A10	24.295
GM2084	3	CGCAGAAATGAACCGAAATTA	GGATGCATTCTTCTTCCTCCT	A10	-	68999101	68999519	0	0	419/50-1000	A10	24.295
GM692	1	TCACAATCAGAGCTCCAACAA	CAGGTTCACCAGGAACGAGT	A08	+	33544837	33545042	1	0	206/50-1000	A10	26.259
pPGPseq4H11	2	ATCACCATCAGAACGATCCC	TTTGTAGCCTTCTGGCGAGT	A10	-	9287109	9287361	0	0	253/50-1000	A10	15.007
pPGPseq4H11	2	ATCACCATCAGAACGATCCC	TTTGTAGCCTTCTGGCGAGT	B10	-	14988001	14988237	0	0	237/50-1000	A10	15.007
TC1G04	2	TGCTGTGAGAGAAATGGCAG	GCGCATTCTTCGATTAAAGG	A10	+	6819035	6819234	0	0	200/50-1000	A10	6.69
TC1G04	2	TGCTGTGAGAGAAATGGCAG	GCGCATTCTTCGATTAAAGG	B10	+	11361208	11361423	0	0	216/50-1000	A10	6.69
TC31G11	1	TTTTGAGACTGTTGGTGGTGTC	CACTCTGATCACGTGCAATACA	A10	-	97882544	97882743	0	0	200/50-1000	A10	31.895
AGGS1147	1	AAGCAAGTGATGAGTCTGTGGA	GATGATGAGTCTGTTGCCATCT	A10	-	84340900	84341039	0	0	140/50-1000	A10	27.396
AGGS1185	3	GCGAGAAACGCAATGACTACTA	CAACTCCATCTCCTCAAGATCA	A10	-	80277484	80277669	0	0	186/50-1000	A10	33.668
AGGS1185	3	GCGAGAAACGCAATGACTACTA	CAACTCCATCTCCTCAAGATCA	A10	-	80277411	80277669	0	0	259/50-1000	A10	33.668
AGGS1185	3	GCGAGAAACGCAATGACTACTA	CAACTCCATCTCCTCAAGATCA	B10	-	106293930	106294146	2	1	217/50-1000	A10	33.668
AGGS1203	4	CAACGGTGACTGAGTGATGAGT	CATGTCGTCGTTGCTGTTTATC	A01	-	6468992	6469199	0	0	208/50-1000	A10	34.608
AGGS1203	4	CAACGGTGACTGAGTGATGAGT	CATGTCGTCGTTGCTGTTTATC	A03	+	82818170	82818381	3	0	212/50-1000	A10	34.608
AGGS1203	4	CAACGGTGACTGAGTGATGAGT	CATGTCGTCGTTGCTGTTTATC	A10	-	83992642	83992849	0	0	208/50-1000	A10	34.608
AGGS1203	4	CAACGGTGACTGAGTGATGAGT	CATGTCGTCGTTGCTGTTTATC	B10	-	108142588	108142691	4	0	104/50-1000	A10	34.608
AGGS1232	1	CGCATCATTGTATTTCCTCTCA	ATTGAAGCTTGTGCTCTGATTG	B10	-	130478169	130478392	0	0	224/50-1000	A10	45.626
AGGS1301	1	TCCTCTTCATCTTCTTCTGCTTC	GCCTTGGCTACTAACTCAGCAT	A01	-	59609189	59609433	2	0	245/50-1000	A10	11.6
AGGS1345	1	AGGACCTGACATTGGTGGAGTA	TTGAAAGTGGGATGGTATCAGA	A10	-	80727427	80727545	0	0	119/50-1000	A10	28.614
AGGS405	1	ACAAAGCCACGATTCGAACTAT	TCAGGTATTACTTACCTTCGATCC	A10	-	75863281	75863558	2	0	278/50-1000	A10	24.856
AGGS805	1	GTAGCAAACCTCGACAGTGACA	GCCAATTTGTTTCTGCCATAAC	A10	+	39612065	39612257	0	0	193/50-1000	A10	19.174
AHZ207	1	GCAGCATCGCTTACTTGACA	TTGAGAGGAAGAAGGTTTTGAGA	A02	-	1973097	1973374	4	0	278/50-1000	A2	38.071
AHZ230	1	GTTGCTCCTGCTACTCAGCC	AAAATTGAGGCACGAATTGC	A02	-	7145806	7145985	0	0	180/50-1000	A2	47.019
AHZ238	3	TGATCATTCAACCATTTAGTCAAA	TTGTTCCAAGCCCAGAATTA	A10	-	7016778	7016912	3	0	135/50-1000	A2	0
AHZ238	3	TGATCATTCAACCATTTAGTCAAA	TTGTTCCAAGCCCAGAATTA	B03	-	35373029	35373553	2	0	525/50-1000	A2	0
AHZ238	3	TGATCATTCAACCATTTAGTCAAA	TTGTTCCAAGCCCAGAATTA	B10	+	124130414	124130569	2	0	156/50-1000	A2	0
ARS741	2	TGGACATTTTAGTCTCCAAAAACA	TCTTAACGCAAACCAACTTGAA	A02	+	15840547	15840689	3	0	143/50-1000	A2	6.547
ARS741	2	TGGACATTTTAGTCTCCAAAAACA	TCTTAACGCAAACCAACTTGAA	A02	+	15757895	15758037	3	0	143/50-1000	A2	6.547
AHGS2026	2	CGAAATTCGAAACCCACACT	GAAGATTGATGCCCTAAGCG	A02	-	19052522	19052688	0	0	167/50-1000	A2	25.62
AHGS2026	2	CGAAATTCGAAACCCACACT	GAAGATTGATGCCCTAAGCG	B03	-	92902876	92903032	3	0	157/50-1000	A2	25.62
pPGSseq11G3	6	CCGCGTTGTTAAACCAGAAC	ATGGAGGATGTGAGTGGGAA	A02	+	55064020	55064216	0	0	197/50-1000	A2	13.196
pPGSseq11G3	6	CCGCGTTGTTAAACCAGAAC	ATGGAGGATGTGAGTGGGAA	A04	-	64282236	64282378	4	0	143/50-1000	A2	13.196
pPGSseq11G3	6	CCGCGTTGTTAAACCAGAAC	ATGGAGGATGTGAGTGGGAA	A06	-	50385896	50386053	3	0	158/50-1000	A2	13.196
pPGSseq11G3	6	CCGCGTTGTTAAACCAGAAC	ATGGAGGATGTGAGTGGGAA	A06	-	30971922	30972073	2	1	152/50-1000	A2	13.196
pPGSseq11G3	6	CCGCGTTGTTAAACCAGAAC	ATGGAGGATGTGAGTGGGAA	A09	-	31974954	31975112	2	0	159/50-1000	A2	13.196
pPGSseq11G3	6	CCGCGTTGTTAAACCAGAAC	ATGGAGGATGTGAGTGGGAA	B04	+	65751101	65751245	3	0	145/50-1000	A2	13.196
pPGSseq11H1-1	2	GCTATAAGCGGGTACTTTCTCTTT	TTCCAGTTATTGTTTTCATCACC	A02	+	91961878	91962094	4	0	217/50-1000	A2	55.24
pPGSseq11H1-1	2	GCTATAAGCGGGTACTTTCTCTTT	TTCCAGTTATTGTTTTCATCACC	A04	-	67843188	67843364	4	0	177/50-1000	A2	55.24
AGGS1085-2	1	AGGATCCGGCAAGAATAAGAAT	TCACACACCTCATCACACACTG	A02	-	11782998	11783196	1	0	199/50-1000	A2	24.064
AGGS1168	2	TCAAAGCACTTGAAGCTGACAT	CCAAACCATAATAACCCACTTG	A02	-	81020748	81020957	0	0	210/50-1000	A2	32.375
AGGS1168	2	TCAAAGCACTTGAAGCTGACAT	CCAAACCATAATAACCCACTTG	B02	-	92876218	92876431	0	0	214/50-1000	A2	32.375
AGGS1413	45	GCAATTCACCTTTCCTCTGAAT	TTGCCTAGTAAGCAGAAAGCAA	A01	+	104764621	104764786	2	0	166/50-1000	A2	3.33
AGGS1413	45	GCAATTCACCTTTCCTCTGAAT	TTGCCTAGTAAGCAGAAAGCAA	A01	-	34835651	34835806	3	0	156/50-1000	A2	3.33
AGGS1413	45	GCAATTCACCTTTCCTCTGAAT	TTGCCTAGTAAGCAGAAAGCAA	A01	-	1050486	1050651	3	0	166/50-1000	A2	3.33
AGGS1413	45	GCAATTCACCTTTCCTCTGAAT	TTGCCTAGTAAGCAGAAAGCAA	A02	+	35980657	35980852	0	0	196/50-1000	A2	3.33
AGGS1413	45	GCAATTCACCTTTCCTCTGAAT	TTGCCTAGTAAGCAGAAAGCAA	A04	+	41556006	41556171	4	0	166/50-1000	A2	3.33
AGGS1413	45	GCAATTCACCTTTCCTCTGAAT	TTGCCTAGTAAGCAGAAAGCAA	A05	+	17535720	17535885	3	0	166/50-1000	A2	3.33
AGGS1413	45	GCAATTCACCTTTCCTCTGAAT	TTGCCTAGTAAGCAGAAAGCAA	A05	+	13026978	13027152	3	0	175/50-1000	A2	3.33
AGGS1413	45	GCAATTCACCTTTCCTCTGAAT	TTGCCTAGTAAGCAGAAAGCAA	A05	-	102952603	102952756	3	0	154/50-1000	A2	3.33
AGGS1413	45	GCAATTCACCTTTCCTCTGAAT	TTGCCTAGTAAGCAGAAAGCAA	A06	+	103311773	103311936	3	0	164/50-1000	A2	3.33
AGGS1413	45	GCAATTCACCTTTCCTCTGAAT	TTGCCTAGTAAGCAGAAAGCAA	A06	+	70453165	70453330	3	0	166/50-1000	A2	3.33
AGGS1413	45	GCAATTCACCTTTCCTCTGAAT	TTGCCTAGTAAGCAGAAAGCAA	A07	+	74548402	74548567	2	0	166/50-1000	A2	3.33
AGGS1413	45	GCAATTCACCTTTCCTCTGAAT	TTGCCTAGTAAGCAGAAAGCAA	A07	-	40124215	40124380	4	0	166/50-1000	A2	3.33
AGGS1413	45	GCAATTCACCTTTCCTCTGAAT	TTGCCTAGTAAGCAGAAAGCAA	A07	-	19795696	19795893	3	0	198/50-1000	A2	3.33
AGGS1413	45	GCAATTCACCTTTCCTCTGAAT	TTGCCTAGTAAGCAGAAAGCAA	A07	-	18498739	18498903	4	0	165/50-1000	A2	3.33
AGGS1413	45	GCAATTCACCTTTCCTCTGAAT	TTGCCTAGTAAGCAGAAAGCAA	A09	+	61480575	61480740	3	0	166/50-1000	A2	3.33
AGGS1413	45	GCAATTCACCTTTCCTCTGAAT	TTGCCTAGTAAGCAGAAAGCAA	A09	+	26598635	26598800	3	0	166/50-1000	A2	3.33
AGGS1413	45	GCAATTCACCTTTCCTCTGAAT	TTGCCTAGTAAGCAGAAAGCAA	A10	+	96569880	96570045	3	0	166/50-1000	A2	3.33
AGGS1413	45	GCAATTCACCTTTCCTCTGAAT	TTGCCTAGTAAGCAGAAAGCAA	A10	+	9881851	9882016	3	0	166/50-1000	A2	3.33
AGGS1413	45	GCAATTCACCTTTCCTCTGAAT	TTGCCTAGTAAGCAGAAAGCAA	A10	-	105348157	105348312	4	0	156/50-1000	A2	3.33
AGGS1413	45	GCAATTCACCTTTCCTCTGAAT	TTGCCTAGTAAGCAGAAAGCAA	B01	-	127703466	127703630	2	0	165/50-1000	A2	3.33
AGGS1413	45	GCAATTCACCTTTCCTCTGAAT	TTGCCTAGTAAGCAGAAAGCAA	B01	-	116821366	116821533	4	0	168/50-1000	A2	3.33
AGGS1413	45	GCAATTCACCTTTCCTCTGAAT	TTGCCTAGTAAGCAGAAAGCAA	B02	+	11763409	11763574	4	0	166/50-1000	A2	3.33
AGGS1413	45	GCAATTCACCTTTCCTCTGAAT	TTGCCTAGTAAGCAGAAAGCAA	B03	+	135021878	135022043	3	0	166/50-1000	A2	3.33
AGGS1413	45	GCAATTCACCTTTCCTCTGAAT	TTGCCTAGTAAGCAGAAAGCAA	B03	+	105039110	105039275	1	0	166/50-1000	A2	3.33
AGGS1413	45	GCAATTCACCTTTCCTCTGAAT	TTGCCTAGTAAGCAGAAAGCAA	B03	+	26913238	26913403	4	0	166/50-1000	A2	3.33
AGGS1413	45	GCAATTCACCTTTCCTCTGAAT	TTGCCTAGTAAGCAGAAAGCAA	B03	-	97966869	97967034	1	0	166/50-1000	A2	3.33
AGGS1413	45	GCAATTCACCTTTCCTCTGAAT	TTGCCTAGTAAGCAGAAAGCAA	B04	+	116403599	116403764	4	0	166/50-1000	A2	3.33
AGGS1413	45	GCAATTCACCTTTCCTCTGAAT	TTGCCTAGTAAGCAGAAAGCAA	B04	+	111795660	111795825	2	0	166/50-1000	A2	3.33
AGGS1413	45	GCAATTCACCTTTCCTCTGAAT	TTGCCTAGTAAGCAGAAAGCAA	B04	+	111794383	111794548	2	0	166/50-1000	A2	3.33
AGGS1413	45	GCAATTCACCTTTCCTCTGAAT	TTGCCTAGTAAGCAGAAAGCAA	B04	+	39575414	39575579	3	0	166/50-1000	A2	3.33
AGGS1413	45	GCAATTCACCTTTCCTCTGAAT	TTGCCTAGTAAGCAGAAAGCAA	B04	-	8113509	8113674	3	0	166/50-1000	A2	3.33
AGGS1413	45	GCAATTCACCTTTCCTCTGAAT	TTGCCTAGTAAGCAGAAAGCAA	B05	+	115777357	115777520	3	0	164/50-1000	A2	3.33
AGGS1413	45	GCAATTCACCTTTCCTCTGAAT	TTGCCTAGTAAGCAGAAAGCAA	B05	-	141724490	141724655	3	0	166/50-1000	A2	3.33
AGGS1413	45	GCAATTCACCTTTCCTCTGAAT	TTGCCTAGTAAGCAGAAAGCAA	B05	-	13164150	13164315	2	0	166/50-1000	A2	3.33
AGGS1413	45	GCAATTCACCTTTCCTCTGAAT	TTGCCTAGTAAGCAGAAAGCAA	B06	-	119429051	119429216	3	0	166/50-1000	A2	3.33
AGGS1413	45	GCAATTCACCTTTCCTCTGAAT	TTGCCTAGTAAGCAGAAAGCAA	B07	+	108913128	108913293	3	0	166/50-1000	A2	3.33
AGGS1413	45	GCAATTCACCTTTCCTCTGAAT	TTGCCTAGTAAGCAGAAAGCAA	B07	+	27834840	27835004	4	0	165/50-1000	A2	3.33
AGGS1413	45	GCAATTCACCTTTCCTCTGAAT	TTGCCTAGTAAGCAGAAAGCAA	B07	-	124794659	124794824	4	0	166/50-1000	A2	3.33
AGGS1413	45	GCAATTCACCTTTCCTCTGAAT	TTGCCTAGTAAGCAGAAAGCAA	B08	-	92424929	92425094	2	0	166/50-1000	A2	3.33
AGGS1413	45	GCAATTCACCTTTCCTCTGAAT	TTGCCTAGTAAGCAGAAAGCAA	B09	+	32408626	32408799	4	0	174/50-1000	A2	3.33
AGGS1413	45	GCAATTCACCTTTCCTCTGAAT	TTGCCTAGTAAGCAGAAAGCAA	B09	-	132872756	132872921	3	0	166/50-1000	A2	3.33
AGGS1413	45	GCAATTCACCTTTCCTCTGAAT	TTGCCTAGTAAGCAGAAAGCAA	B09	-	51127437	51127602	3	0	166/50-1000	A2	3.33
AGGS1413	45	GCAATTCACCTTTCCTCTGAAT	TTGCCTAGTAAGCAGAAAGCAA	B10	+	123250496	123250651	2	0	156/50-1000	A2	3.33
AGGS1413	45	GCAATTCACCTTTCCTCTGAAT	TTGCCTAGTAAGCAGAAAGCAA	B10	+	31197017	31197182	3	0	166/50-1000	A2	3.33
AGGS1413	45	GCAATTCACCTTTCCTCTGAAT	TTGCCTAGTAAGCAGAAAGCAA	B10	-	93878564	93878729	2	0	166/50-1000	A2	3.33
AGGS1472	1	GAGTTACCGCTGTTGAGGTCTT	GCTCTGACGAACTCCAACAATA	A02	-	81555365	81555551	1	0	187/50-1000	A2	35.878
AGGS1608	2	CGCCATCTCTATTCAACGAAA	TCCACCACCACCACTATTATGA	A02	-	87543157	87543356	0	0	200/50-1000	A2	62.02
AGGS1608	2	CGCCATCTCTATTCAACGAAA	TCCACCACCACCACTATTATGA	B02	-	100728064	100728211	3	0	148/50-1000	A2	62.02
AGGS638-2	3	CCTCCACTCAAGTGGTCAAGA	CTTCTCCATGGCGCAGATTA	A01	-	23444991	23445210	3	0	220/50-1000	A2	45.152
AGGS638-2	3	CCTCCACTCAAGTGGTCAAGA	CTTCTCCATGGCGCAGATTA	A06	-	93798093	93798300	3	0	208/50-1000	A2	45.152
AGGS638-2	3	CCTCCACTCAAGTGGTCAAGA	CTTCTCCATGGCGCAGATTA	B06	-	116419170	116419383	2	0	214/50-1000	A2	45.152
AGGS679	4	CTCTCTCCCTCTCTGATGAACC	CCACCATATCCACTACCAGCTT	A06	-	23381243	23381543	4	1	301/50-1000	A2	21.339
AGGS679	4	CTCTCTCCCTCTCTGATGAACC	CCACCATATCCACTACCAGCTT	B01	-	117010374	117010733	4	1	360/50-1000	A2	21.339
AGGS679	4	CTCTCTCCCTCTCTGATGAACC	CCACCATATCCACTACCAGCTT	B01	-	117010374	117010660	4	1	287/50-1000	A2	21.339
AGGS679	4	CTCTCTCCCTCTCTGATGAACC	CCACCATATCCACTACCAGCTT	B01	-	117010374	117010602	4	0	229/50-1000	A2	21.339
AHZ255	1	CGGTTAATTAGTCGCGGTTC	GTCTGGAGGTTCCTATGGCA	A03	+	80351971	80352114	0	0	144/50-1000	A3	24.651
AHZ259	1	GTCAGATTTACCGGCGAAAA	ACCTTTTACGATGTGGCAGC	A03	+	80394599	80394817	0	0	219/50-1000	A3	21.224
AHGS1106	1	AGGAGGAGATGGTGGTGTTG	ATCTGAGGCAAGTCACGCTT	A03	-	75567311	75567529	0	0	219/50-1000	A3	23.585
AHGS1672	6	CGCCCCTTCTTTTCCTAAAT	GGCAGAGAAGAGGAAGCAGA	A01	+	70758182	70758364	4	0	183/50-1000	A3	8.866
AHGS1672	6	CGCCCCTTCTTTTCCTAAAT	GGCAGAGAAGAGGAAGCAGA	A03	+	120621451	120621627	2	0	177/50-1000	A3	8.866
AHGS1672	6	CGCCCCTTCTTTTCCTAAAT	GGCAGAGAAGAGGAAGCAGA	A09	-	75727752	75727912	1	0	161/50-1000	A3	8.866
AHGS1672	6	CGCCCCTTCTTTTCCTAAAT	GGCAGAGAAGAGGAAGCAGA	B05	+	24713319	24713511	2	0	193/50-1000	A3	8.866
AHGS1672	6	CGCCCCTTCTTTTCCTAAAT	GGCAGAGAAGAGGAAGCAGA	B05	+	24713222	24713511	0	0	290/50-1000	A3	8.866
AHGS1672	6	CGCCCCTTCTTTTCCTAAAT	GGCAGAGAAGAGGAAGCAGA	B07	+	4092780	4092958	2	0	179/50-1000	A3	8.866
AHGS1792	5	TGGGCTGGGTAGAGAGAGAA	GGAGACACGCAGTGGGTTAT	A03	-	109484285	109484427	4	0	143/50-1000	A3	17.705
AHGS1792	5	TGGGCTGGGTAGAGAGAGAA	GGAGACACGCAGTGGGTTAT	B01	-	102266408	102266558	2	0	151/50-1000	A3	17.705
AHGS1792	5	TGGGCTGGGTAGAGAGAGAA	GGAGACACGCAGTGGGTTAT	B03	-	111110622	111110866	2	0	245/50-1000	A3	17.705
AHGS1792	5	TGGGCTGGGTAGAGAGAGAA	GGAGACACGCAGTGGGTTAT	B03	-	111110622	111110786	1	0	165/50-1000	A3	17.705
AHGS1792	5	TGGGCTGGGTAGAGAGAGAA	GGAGACACGCAGTGGGTTAT	B09	-	20384726	20384886	3	1	161/50-1000	A3	17.705
AHGS1847	3	CACACCACTTCTCCCCTCAT	TCGGCATTGTGAAGAGTGAG	A03	+	36749391	36749654	0	0	264/50-1000	A3	34.913
AHGS1847	3	CACACCACTTCTCCCCTCAT	TCGGCATTGTGAAGAGTGAG	A03	+	36749391	36749562	1	0	172/50-1000	A3	34.913
AHGS1847	3	CACACCACTTCTCCCCTCAT	TCGGCATTGTGAAGAGTGAG	A07	-	73016443	73016617	3	0	175/50-1000	A3	34.913
GNB167	1	GGCAAATTTTTCACCTAGCG	TCAATACTTTCGTTGCATGGAT	A03	+	80483222	80483347	0	0	126/50-1000	A3	26.775
GNB675	2	TCTCATCACTTCGCAGTTCG	GCAAAGGGACAAGTTGGGTA	A03	-	38550279	38550513	0	0	235/50-1000	A3	32.533
GNB675	2	TCTCATCACTTCGCAGTTCG	GCAAAGGGACAAGTTGGGTA	B03	-	41176520	41176738	0	0	219/50-1000	A3	32.533
PM238-2	2	CGGAAGCGGAAGTTATGTTT	CCGAAAGGTATGAGACCCAAT	A06	-	87994466	87994679	2	0	214/50-1000	A3	53.224
PM238-2	2	CGGAAGCGGAAGTTATGTTT	CCGAAAGGTATGAGACCCAAT	B06	-	109312596	109312795	1	0	200/50-1000	A3	53.224
pPGSseq9H8	7	CTGGATACATCGACGCTGAG	GCGGTCCAATACTAACAAAATC	A01	+	4807790	4808027	3	0	238/50-1000	A3	75.962
pPGSseq9H8	7	CTGGATACATCGACGCTGAG	GCGGTCCAATACTAACAAAATC	A02	-	2257364	2257609	1	0	246/50-1000	A3	75.962
pPGSseq9H8	7	CTGGATACATCGACGCTGAG	GCGGTCCAATACTAACAAAATC	A06	+	96631351	96631588	1	0	238/50-1000	A3	75.962
pPGSseq9H8	7	CTGGATACATCGACGCTGAG	GCGGTCCAATACTAACAAAATC	A09	-	72075063	72075306	2	0	244/50-1000	A3	75.962
pPGSseq9H8	7	CTGGATACATCGACGCTGAG	GCGGTCCAATACTAACAAAATC	A10	+	69210360	69210663	1	0	304/50-1000	A3	75.962
pPGSseq9H8	7	CTGGATACATCGACGCTGAG	GCGGTCCAATACTAACAAAATC	Adur2727	-	9745	10039	0	0	295/50-1000	A3	75.962
pPGSseq9H8	7	CTGGATACATCGACGCTGAG	GCGGTCCAATACTAACAAAATC	B03	+	23458980	23459226	1	0	247/50-1000	A3	75.962
TC1E06	4	ACCGTTACGAACGCTTTGTC	TCCCTCTCATACGACACCCT	A03	-	10140355	10140495	1	0	141/50-1000	A3	62.704
TC1E06	4	ACCGTTACGAACGCTTTGTC	TCCCTCTCATACGACACCCT	A03	-	10131917	10132049	0	0	133/50-1000	A3	62.704
TC1E06	4	ACCGTTACGAACGCTTTGTC	TCCCTCTCATACGACACCCT	B03	-	13302853	13302991	0	0	139/50-1000	A3	62.704
TC1E06	4	ACCGTTACGAACGCTTTGTC	TCCCTCTCATACGACACCCT	B03	-	13297364	13297506	1	0	143/50-1000	A3	62.704
AGGS1132	2	CATGACGTCCAGTGATATAGGG	CTCTTGTCAGCACCACCTCTTA	A03	+	112244838	112245037	0	0	200/50-1000	A3	14.627
AGGS1132	2	CATGACGTCCAGTGATATAGGG	CTCTTGTCAGCACCACCTCTTA	B03	+	114651957	114652147	0	0	191/50-1000	A3	14.627
AGGS1540	2	CCCACAGACCTACCTTGTTAGC	CACTTAAACACGGCATATCATCC	A03	+	104534978	104535159	0	0	182/50-1000	A3	19.817
AGGS1540	2	CCCACAGACCTACCTTGTTAGC	CACTTAAACACGGCATATCATCC	B03	+	106352113	106352294	0	0	182/50-1000	A3	19.817
AGGS435	43	GCTCAGGTATTACGACGACTCTT	TTTCCCTCGCCTTTACCTTTAC	A01	-	30154627	30154860	4	1	234/50-1000	A3	16.754
AGGS435	43	GCTCAGGTATTACGACGACTCTT	TTTCCCTCGCCTTTACCTTTAC	A03	+	61737516	61737724	2	0	209/50-1000	A3	16.754
AGGS435	43	GCTCAGGTATTACGACGACTCTT	TTTCCCTCGCCTTTACCTTTAC	A03	+	34003371	34003560	4	0	190/50-1000	A3	16.754
AGGS435	43	GCTCAGGTATTACGACGACTCTT	TTTCCCTCGCCTTTACCTTTAC	A03	-	67870194	67870463	4	0	270/50-1000	A3	16.754
AGGS435	43	GCTCAGGTATTACGACGACTCTT	TTTCCCTCGCCTTTACCTTTAC	A03	-	67852016	67852256	4	0	241/50-1000	A3	16.754
AGGS435	43	GCTCAGGTATTACGACGACTCTT	TTTCCCTCGCCTTTACCTTTAC	A05	-	86914274	86914511	4	1	238/50-1000	A3	16.754
AGGS435	43	GCTCAGGTATTACGACGACTCTT	TTTCCCTCGCCTTTACCTTTAC	A06	-	77048736	77048965	3	0	230/50-1000	A3	16.754
AGGS435	43	GCTCAGGTATTACGACGACTCTT	TTTCCCTCGCCTTTACCTTTAC	A07	+	5121945	5122117	3	0	173/50-1000	A3	16.754
AGGS435	43	GCTCAGGTATTACGACGACTCTT	TTTCCCTCGCCTTTACCTTTAC	A08	-	2061925	2062140	4	0	216/50-1000	A3	16.754
AGGS435	43	GCTCAGGTATTACGACGACTCTT	TTTCCCTCGCCTTTACCTTTAC	A09	-	22551283	22551465	3	0	183/50-1000	A3	16.754
AGGS435	43	GCTCAGGTATTACGACGACTCTT	TTTCCCTCGCCTTTACCTTTAC	A10	+	87271042	87271280	4	0	239/50-1000	A3	16.754
AGGS435	43	GCTCAGGTATTACGACGACTCTT	TTTCCCTCGCCTTTACCTTTAC	A10	-	78024085	78024324	4	1	240/50-1000	A3	16.754
AGGS435	43	GCTCAGGTATTACGACGACTCTT	TTTCCCTCGCCTTTACCTTTAC	B01	+	114146166	114146380	4	0	215/50-1000	A3	16.754
AGGS435	43	GCTCAGGTATTACGACGACTCTT	TTTCCCTCGCCTTTACCTTTAC	B01	+	45831403	45831625	2	0	223/50-1000	A3	16.754
AGGS435	43	GCTCAGGTATTACGACGACTCTT	TTTCCCTCGCCTTTACCTTTAC	B01	+	23824448	23824602	4	1	155/50-1000	A3	16.754
AGGS435	43	GCTCAGGTATTACGACGACTCTT	TTTCCCTCGCCTTTACCTTTAC	B01	-	43040278	43040511	2	1	234/50-1000	A3	16.754
AGGS435	43	GCTCAGGTATTACGACGACTCTT	TTTCCCTCGCCTTTACCTTTAC	B01	-	42097124	42097215	4	1	92/50-1000	A3	16.754
AGGS435	43	GCTCAGGTATTACGACGACTCTT	TTTCCCTCGCCTTTACCTTTAC	B02	+	79049583	79049794	3	0	212/50-1000	A3	16.754
AGGS435	43	GCTCAGGTATTACGACGACTCTT	TTTCCCTCGCCTTTACCTTTAC	B02	+	34829682	34829928	4	1	247/50-1000	A3	16.754
AGGS435	43	GCTCAGGTATTACGACGACTCTT	TTTCCCTCGCCTTTACCTTTAC	B02	+	24715702	24715947	3	1	246/50-1000	A3	16.754
AGGS435	43	GCTCAGGTATTACGACGACTCTT	TTTCCCTCGCCTTTACCTTTAC	B02	-	88778938	88779174	4	0	237/50-1000	A3	16.754
AGGS435	43	GCTCAGGTATTACGACGACTCTT	TTTCCCTCGCCTTTACCTTTAC	B03	+	81232829	81233052	2	2	224/50-1000	A3	16.754
AGGS435	43	GCTCAGGTATTACGACGACTCTT	TTTCCCTCGCCTTTACCTTTAC	B03	+	81221076	81221306	3	2	231/50-1000	A3	16.754
AGGS435	43	GCTCAGGTATTACGACGACTCTT	TTTCCCTCGCCTTTACCTTTAC	B03	-	68340347	68340614	3	0	268/50-1000	A3	16.754
AGGS435	43	GCTCAGGTATTACGACGACTCTT	TTTCCCTCGCCTTTACCTTTAC	B03	-	62644376	62644593	4	0	218/50-1000	A3	16.754
AGGS435	43	GCTCAGGTATTACGACGACTCTT	TTTCCCTCGCCTTTACCTTTAC	B04	+	12268159	12268384	2	1	226/50-1000	A3	16.754
AGGS435	43	GCTCAGGTATTACGACGACTCTT	TTTCCCTCGCCTTTACCTTTAC	B04	+	12225406	12225645	2	1	240/50-1000	A3	16.754
AGGS435	43	GCTCAGGTATTACGACGACTCTT	TTTCCCTCGCCTTTACCTTTAC	B04	-	100391238	100391468	4	0	231/50-1000	A3	16.754
AGGS435	43	GCTCAGGTATTACGACGACTCTT	TTTCCCTCGCCTTTACCTTTAC	B05	+	51011454	51011568	4	1	115/50-1000	A3	16.754
AGGS435	43	GCTCAGGTATTACGACGACTCTT	TTTCCCTCGCCTTTACCTTTAC	B05	+	35153691	35153930	3	1	240/50-1000	A3	16.754
AGGS435	43	GCTCAGGTATTACGACGACTCTT	TTTCCCTCGCCTTTACCTTTAC	B05	-	135680102	135680348	2	1	247/50-1000	A3	16.754
AGGS435	43	GCTCAGGTATTACGACGACTCTT	TTTCCCTCGCCTTTACCTTTAC	B07	+	108093620	108093847	4	0	228/50-1000	A3	16.754
AGGS435	43	GCTCAGGTATTACGACGACTCTT	TTTCCCTCGCCTTTACCTTTAC	B07	+	26520585	26520807	3	0	223/50-1000	A3	16.754
AGGS435	43	GCTCAGGTATTACGACGACTCTT	TTTCCCTCGCCTTTACCTTTAC	B07	+	16647399	16647628	3	0	230/50-1000	A3	16.754
AGGS435	43	GCTCAGGTATTACGACGACTCTT	TTTCCCTCGCCTTTACCTTTAC	B08	+	114455569	114455791	4	0	223/50-1000	A3	16.754
AGGS435	43	GCTCAGGTATTACGACGACTCTT	TTTCCCTCGCCTTTACCTTTAC	B08	+	26770909	26771150	4	1	242/50-1000	A3	16.754
AGGS435	43	GCTCAGGTATTACGACGACTCTT	TTTCCCTCGCCTTTACCTTTAC	B08	+	19153105	19153325	4	0	221/50-1000	A3	16.754
AGGS435	43	GCTCAGGTATTACGACGACTCTT	TTTCCCTCGCCTTTACCTTTAC	B08	-	114753270	114753491	3	0	222/50-1000	A3	16.754
AGGS435	43	GCTCAGGTATTACGACGACTCTT	TTTCCCTCGCCTTTACCTTTAC	B08	-	13804715	13804945	4	0	231/50-1000	A3	16.754
AGGS435	43	GCTCAGGTATTACGACGACTCTT	TTTCCCTCGCCTTTACCTTTAC	B08	-	13786503	13786733	3	0	231/50-1000	A3	16.754
AGGS435	43	GCTCAGGTATTACGACGACTCTT	TTTCCCTCGCCTTTACCTTTAC	B09	+	34700951	34701190	4	0	240/50-1000	A3	16.754
AGGS435	43	GCTCAGGTATTACGACGACTCTT	TTTCCCTCGCCTTTACCTTTAC	B09	-	134885497	134885738	2	1	242/50-1000	A3	16.754
AGGS435	43	GCTCAGGTATTACGACGACTCTT	TTTCCCTCGCCTTTACCTTTAC	B10	-	1378865	1379076	3	0	212/50-1000	A3	16.754
AGGS933-2	2	ACCCAGACCGGACTACTACCTT	AGTGAGATGAGTTGCTCAATGC	A01	+	106379116	106379306	0	0	191/50-1000	A3	18.854
AGGS933-2	2	ACCCAGACCGGACTACTACCTT	AGTGAGATGAGTTGCTCAATGC	B01	-	113265073	113265253	0	0	181/50-1000	A3	18.854
AGGS981	1	TAAGAAATTAGGTTCGCGGAAG	GGCATTGAGGAATCAGTGAAGT	A03	+	122709947	122710134	1	0	188/50-1000	A3	0
AGGS986	9	CTAAAGTCAGGTTCCGCTACCA	AAGCACTTCCGAGTAAGTCGTC	A02	-	64662476	64662657	2	1	182/50-1000	A3	43.605
AGGS986	9	CTAAAGTCAGGTTCCGCTACCA	AAGCACTTCCGAGTAAGTCGTC	A02	-	64654117	64654298	3	1	182/50-1000	A3	43.605
AGGS986	9	CTAAAGTCAGGTTCCGCTACCA	AAGCACTTCCGAGTAAGTCGTC	A03	+	23259346	23259583	0	0	238/50-1000	A3	43.605
AGGS986	9	CTAAAGTCAGGTTCCGCTACCA	AAGCACTTCCGAGTAAGTCGTC	A03	+	23245755	23245942	1	0	188/50-1000	A3	43.605
AGGS986	9	CTAAAGTCAGGTTCCGCTACCA	AAGCACTTCCGAGTAAGTCGTC	A05	+	93020749	93020942	3	0	194/50-1000	A3	43.605
AGGS986	9	CTAAAGTCAGGTTCCGCTACCA	AAGCACTTCCGAGTAAGTCGTC	A05	+	93012213	93012438	3	0	226/50-1000	A3	43.605
AGGS986	9	CTAAAGTCAGGTTCCGCTACCA	AAGCACTTCCGAGTAAGTCGTC	A05	+	80961650	80961830	3	1	181/50-1000	A3	43.605
AGGS986	9	CTAAAGTCAGGTTCCGCTACCA	AAGCACTTCCGAGTAAGTCGTC	A05	-	10790616	10790807	3	0	192/50-1000	A3	43.605
AGGS986	9	CTAAAGTCAGGTTCCGCTACCA	AAGCACTTCCGAGTAAGTCGTC	Adur2039	+	123	313	3	0	191/50-1000	A3	43.605
AHZ548	1	AAATCCCCCTTGAGAGTCGT	GGAGTTGCGGATCTCAAAAA	A04	-	88119378	88119528	1	0	151/50-1000	A4	14.842
AHZ424	1	ACGAAGAACTCAGCTCCGTC	GCAAATGGAATTCATGCAAA	A04	+	7372901	7373087	0	0	187/50-1000	A4	0
AHZ414	1	CCAATTTTGGTTTCCATTGC	TAGTTATGGGCGCAACAACA	A04	-	97506733	97506856	0	0	124/50-1000	A4	17.043
AHZ502	1	GAAGCGGACAAATATGAACGA	CACGGGATCAAATTGGTTTT	A04	+	4956625	4957016	2	0	392/50-1000	A4	35.45
AHZ525	1	GCATCAAATTCGAGAGAAATGG	CTACTACACACATGGCGGGA	A04	+	5108928	5109386	2	0	459/50-1000	A4	37.595
AHZ468	1	GCCTCCAATATTCGGGTTTT	GCGAAGTGTTGGAGAAGAGG	A04	+	91148207	91148419	1	0	213/50-1000	A4	15.687
AHGS1679	12	GCGCGAGAAAAAGTGAAAAC	AAACCTAAAACGCGCAGAAA	A04	+	38678682	38678888	1	0	207/50-1000	A4	8.397
AHGS1679	12	GCGCGAGAAAAAGTGAAAAC	AAACCTAAAACGCGCAGAAA	B01	+	121904627	121905052	3	0	426/50-1000	A4	8.397
AHGS1679	12	GCGCGAGAAAAAGTGAAAAC	AAACCTAAAACGCGCAGAAA	B01	-	88978144	88978568	4	0	425/50-1000	A4	8.397
AHGS1679	12	GCGCGAGAAAAAGTGAAAAC	AAACCTAAAACGCGCAGAAA	B02	-	89895926	89896352	3	0	427/50-1000	A4	8.397
AHGS1679	12	GCGCGAGAAAAAGTGAAAAC	AAACCTAAAACGCGCAGAAA	B03	-	83559932	83560346	3	0	415/50-1000	A4	8.397
AHGS1679	12	GCGCGAGAAAAAGTGAAAAC	AAACCTAAAACGCGCAGAAA	B05	-	55152001	55152428	2	0	428/50-1000	A4	8.397
AHGS1679	12	GCGCGAGAAAAAGTGAAAAC	AAACCTAAAACGCGCAGAAA	B06	+	29226274	29226712	2	0	439/50-1000	A4	8.397
AHGS1679	12	GCGCGAGAAAAAGTGAAAAC	AAACCTAAAACGCGCAGAAA	B06	-	94828989	94829415	3	0	427/50-1000	A4	8.397
AHGS1679	12	GCGCGAGAAAAAGTGAAAAC	AAACCTAAAACGCGCAGAAA	B08	-	89640282	89640712	3	0	431/50-1000	A4	8.397
AHGS1679	12	GCGCGAGAAAAAGTGAAAAC	AAACCTAAAACGCGCAGAAA	B09	-	127097941	127098368	4	0	428/50-1000	A4	8.397
AHGS1679	12	GCGCGAGAAAAAGTGAAAAC	AAACCTAAAACGCGCAGAAA	B09	-	104690550	104690962	3	0	413/50-1000	A4	8.397
AHGS1679	12	GCGCGAGAAAAAGTGAAAAC	AAACCTAAAACGCGCAGAAA	B10	-	15787073	15787498	2	0	426/50-1000	A4	8.397
AHGS1802	1	AATGTTTGTAGCACGCAGCA	CGCATTACCGTCGGACTAAT	A04	-	18543046	18543283	0	0	238/50-1000	A4	5.089
GM2637	1	ATGCTCTCAGTTCTTGCCTGA	AAGGAGCCAGCTAGCTACATAGT	B04	-	129497214	129497348	0	0	135/50-1000	A4	68.582
GM2673	6	CTTGAGCTCTCTCTGCCTCTG	GAGGAGGAGGAAGCAAGAAGA	A05	-	9436604	9436724	1	0	121/50-1000	A4	84.296
GM2673	6	CTTGAGCTCTCTCTGCCTCTG	GAGGAGGAGGAAGCAAGAAGA	A05	-	9436544	9436724	1	0	181/50-1000	A4	84.296
GM2673	6	CTTGAGCTCTCTCTGCCTCTG	GAGGAGGAGGAAGCAAGAAGA	A05	-	9436412	9436724	2	0	313/50-1000	A4	84.296
GM2673	6	CTTGAGCTCTCTCTGCCTCTG	GAGGAGGAGGAAGCAAGAAGA	B05	-	10065335	10065449	0	0	115/50-1000	A4	84.296
GM2673	6	CTTGAGCTCTCTCTGCCTCTG	GAGGAGGAGGAAGCAAGAAGA	B05	-	10065266	10065449	1	0	184/50-1000	A4	84.296
GM2673	6	CTTGAGCTCTCTCTGCCTCTG	GAGGAGGAGGAAGCAAGAAGA	B05	-	10065089	10065449	1	0	361/50-1000	A4	84.296
pPGSseq18C5	1	GGACAGCCGGATGCTATTTA	ACATGAGTCCCTTTTCCCTT	A04	+	111646149	111646408	3	0	260/50-1000	A4	30.857
AGGS1211	1	GAACAGCTTTGTGGTGTGACAT	ACAGACATAACAGTCAGTTTCACC	B04	-	129497241	129497432	0	0	192/50-1000	A4	64.827
AGGS1326	1	AGATCCGTTGCCACTATCCTT	GCGACGAGTTTCTCTCTCCTT	A04	+	69336932	69337074	0	0	143/50-1000	A4	13.032
AGGS1398	1	AACGGAAGAATGGTGTCAGAAC	TAGTGACCGGCAATGGTTTAC	A04	-	108189568	108189960	0	0	393/50-1000	A4	34.133
AGGS1414	2	GCCACCTCTGTATCACTCAATTT	AGGCGAGAGAGAGAGAAACGTA	A04	+	101021574	101021828	4	1	255/50-1000	A4	25.434
AGGS1414	2	GCCACCTCTGTATCACTCAATTT	AGGCGAGAGAGAGAGAAACGTA	B04	+	110201145	110201373	4	1	229/50-1000	A4	25.434
AGGS1458	2	GGAAGGACAAGGAGAACCCTAT	AACCAGAACGCATACAGGTACA	A04	-	107004857	107005074	0	0	218/50-1000	A4	26.872
AGGS1458	2	GGAAGGACAAGGAGAACCCTAT	AACCAGAACGCATACAGGTACA	B04	-	115212080	115212289	0	0	210/50-1000	A4	26.872
AGGS1547	1	GGAGGGAGACTTCATAGTCGAA	TAATGTGATTCGGTGCACTTGT	A04	+	29573300	29573441	0	0	142/50-1000	A4	12.032
AGGS1612-2	1	CCTCCATCGAAGTTCGTTCAC	TCTACAATGTTATGCCGATCCA	B06	+	83949824	83949965	1	0	142/50-1000	A4	44.161
AGGS477	54	TTGCATGCTAAGAAAGCTACAG	AGAGGTGTATGAAGAGGCAGGA	A01	+	19418390	19418588	2	0	199/50-1000	A4	3.967
AGGS477	54	TTGCATGCTAAGAAAGCTACAG	AGAGGTGTATGAAGAGGCAGGA	A01	+	4885263	4885462	3	0	200/50-1000	A4	3.967
AGGS477	54	TTGCATGCTAAGAAAGCTACAG	AGAGGTGTATGAAGAGGCAGGA	A01	-	51003303	51003502	3	0	200/50-1000	A4	3.967
AGGS477	54	TTGCATGCTAAGAAAGCTACAG	AGAGGTGTATGAAGAGGCAGGA	A02	+	90421976	90422175	3	0	200/50-1000	A4	3.967
AGGS477	54	TTGCATGCTAAGAAAGCTACAG	AGAGGTGTATGAAGAGGCAGGA	A02	+	83796751	83796950	3	0	200/50-1000	A4	3.967
AGGS477	54	TTGCATGCTAAGAAAGCTACAG	AGAGGTGTATGAAGAGGCAGGA	A02	-	79118684	79118883	2	0	200/50-1000	A4	3.967
AGGS477	54	TTGCATGCTAAGAAAGCTACAG	AGAGGTGTATGAAGAGGCAGGA	A02	-	19255722	19255921	2	0	200/50-1000	A4	3.967
AGGS477	54	TTGCATGCTAAGAAAGCTACAG	AGAGGTGTATGAAGAGGCAGGA	A03	+	105822002	105822195	3	0	194/50-1000	A4	3.967
AGGS477	54	TTGCATGCTAAGAAAGCTACAG	AGAGGTGTATGAAGAGGCAGGA	A03	+	35413159	35413358	2	0	200/50-1000	A4	3.967
AGGS477	54	TTGCATGCTAAGAAAGCTACAG	AGAGGTGTATGAAGAGGCAGGA	A03	+	31296749	31296948	3	0	200/50-1000	A4	3.967
AGGS477	54	TTGCATGCTAAGAAAGCTACAG	AGAGGTGTATGAAGAGGCAGGA	A03	-	131256204	131256405	3	0	202/50-1000	A4	3.967
AGGS477	54	TTGCATGCTAAGAAAGCTACAG	AGAGGTGTATGAAGAGGCAGGA	A03	-	114933925	114934124	3	0	200/50-1000	A4	3.967
AGGS477	54	TTGCATGCTAAGAAAGCTACAG	AGAGGTGTATGAAGAGGCAGGA	A03	-	112891668	112891867	4	0	200/50-1000	A4	3.967
AGGS477	54	TTGCATGCTAAGAAAGCTACAG	AGAGGTGTATGAAGAGGCAGGA	A03	-	25988397	25988596	3	0	200/50-1000	A4	3.967
AGGS477	54	TTGCATGCTAAGAAAGCTACAG	AGAGGTGTATGAAGAGGCAGGA	A03	-	24492654	24492853	3	0	200/50-1000	A4	3.967
AGGS477	54	TTGCATGCTAAGAAAGCTACAG	AGAGGTGTATGAAGAGGCAGGA	A04	+	8372653	8372826	0	0	174/50-1000	A4	3.967
AGGS477	54	TTGCATGCTAAGAAAGCTACAG	AGAGGTGTATGAAGAGGCAGGA	A04	-	4251373	4251562	2	0	190/50-1000	A4	3.967
AGGS477	54	TTGCATGCTAAGAAAGCTACAG	AGAGGTGTATGAAGAGGCAGGA	A04	-	4243889	4244088	2	0	200/50-1000	A4	3.967
AGGS477	54	TTGCATGCTAAGAAAGCTACAG	AGAGGTGTATGAAGAGGCAGGA	A05	-	87661411	87661610	4	0	200/50-1000	A4	3.967
AGGS477	54	TTGCATGCTAAGAAAGCTACAG	AGAGGTGTATGAAGAGGCAGGA	A05	-	28662100	28662289	2	0	190/50-1000	A4	3.967
AGGS477	54	TTGCATGCTAAGAAAGCTACAG	AGAGGTGTATGAAGAGGCAGGA	A06	+	75381684	75381882	3	0	199/50-1000	A4	3.967
AGGS477	54	TTGCATGCTAAGAAAGCTACAG	AGAGGTGTATGAAGAGGCAGGA	A06	-	107084592	107084791	3	0	200/50-1000	A4	3.967
AGGS477	54	TTGCATGCTAAGAAAGCTACAG	AGAGGTGTATGAAGAGGCAGGA	A06	-	74843366	74843565	3	0	200/50-1000	A4	3.967
AGGS477	54	TTGCATGCTAAGAAAGCTACAG	AGAGGTGTATGAAGAGGCAGGA	A07	+	1047121	1047320	3	0	200/50-1000	A4	3.967
AGGS477	54	TTGCATGCTAAGAAAGCTACAG	AGAGGTGTATGAAGAGGCAGGA	A07	-	10406545	10406779	2	0	235/50-1000	A4	3.967
AGGS477	54	TTGCATGCTAAGAAAGCTACAG	AGAGGTGTATGAAGAGGCAGGA	A07	-	8063457	8063656	3	0	200/50-1000	A4	3.967
AGGS477	54	TTGCATGCTAAGAAAGCTACAG	AGAGGTGTATGAAGAGGCAGGA	A07	-	8049314	8049507	4	0	194/50-1000	A4	3.967
AGGS477	54	TTGCATGCTAAGAAAGCTACAG	AGAGGTGTATGAAGAGGCAGGA	A08	-	33015414	33015613	3	0	200/50-1000	A4	3.967
AGGS477	54	TTGCATGCTAAGAAAGCTACAG	AGAGGTGTATGAAGAGGCAGGA	A09	+	13277790	13277989	3	0	200/50-1000	A4	3.967
AGGS477	54	TTGCATGCTAAGAAAGCTACAG	AGAGGTGTATGAAGAGGCAGGA	A09	+	8003944	8004136	4	0	193/50-1000	A4	3.967
AGGS477	54	TTGCATGCTAAGAAAGCTACAG	AGAGGTGTATGAAGAGGCAGGA	A09	-	11849385	11849584	3	0	200/50-1000	A4	3.967
AGGS477	54	TTGCATGCTAAGAAAGCTACAG	AGAGGTGTATGAAGAGGCAGGA	A10	+	82712044	82712243	3	0	200/50-1000	A4	3.967
AGGS477	54	TTGCATGCTAAGAAAGCTACAG	AGAGGTGTATGAAGAGGCAGGA	A10	+	14719083	14719282	2	0	200/50-1000	A4	3.967
AGGS477	54	TTGCATGCTAAGAAAGCTACAG	AGAGGTGTATGAAGAGGCAGGA	A10	-	41949373	41949572	3	0	200/50-1000	A4	3.967
AGGS477	54	TTGCATGCTAAGAAAGCTACAG	AGAGGTGTATGAAGAGGCAGGA	B01	-	103167258	103167457	4	0	200/50-1000	A4	3.967
AGGS477	54	TTGCATGCTAAGAAAGCTACAG	AGAGGTGTATGAAGAGGCAGGA	B01	-	103159032	103159231	4	0	200/50-1000	A4	3.967
AGGS477	54	TTGCATGCTAAGAAAGCTACAG	AGAGGTGTATGAAGAGGCAGGA	B01	-	13883219	13883410	3	0	192/50-1000	A4	3.967
AGGS477	54	TTGCATGCTAAGAAAGCTACAG	AGAGGTGTATGAAGAGGCAGGA	B02	+	99146930	99147127	3	0	198/50-1000	A4	3.967
AGGS477	54	TTGCATGCTAAGAAAGCTACAG	AGAGGTGTATGAAGAGGCAGGA	B02	+	95639252	95639451	1	0	200/50-1000	A4	3.967
AGGS477	54	TTGCATGCTAAGAAAGCTACAG	AGAGGTGTATGAAGAGGCAGGA	B02	+	45998214	45998415	3	0	202/50-1000	A4	3.967
AGGS477	54	TTGCATGCTAAGAAAGCTACAG	AGAGGTGTATGAAGAGGCAGGA	B05	+	142529103	142529302	3	0	200/50-1000	A4	3.967
AGGS477	54	TTGCATGCTAAGAAAGCTACAG	AGAGGTGTATGAAGAGGCAGGA	B05	-	120802953	120803152	3	0	200/50-1000	A4	3.967
AGGS477	54	TTGCATGCTAAGAAAGCTACAG	AGAGGTGTATGAAGAGGCAGGA	B07	+	119670340	119670539	4	0	200/50-1000	A4	3.967
AGGS477	54	TTGCATGCTAAGAAAGCTACAG	AGAGGTGTATGAAGAGGCAGGA	B07	-	28392044	28392233	3	0	190/50-1000	A4	3.967
AGGS477	54	TTGCATGCTAAGAAAGCTACAG	AGAGGTGTATGAAGAGGCAGGA	B08	+	27898473	27898670	4	0	198/50-1000	A4	3.967
AGGS477	54	TTGCATGCTAAGAAAGCTACAG	AGAGGTGTATGAAGAGGCAGGA	B08	+	17887411	17887610	3	0	200/50-1000	A4	3.967
AGGS477	54	TTGCATGCTAAGAAAGCTACAG	AGAGGTGTATGAAGAGGCAGGA	B08	+	17880933	17881132	4	0	200/50-1000	A4	3.967
AGGS477	54	TTGCATGCTAAGAAAGCTACAG	AGAGGTGTATGAAGAGGCAGGA	B08	-	15563160	15563485	3	0	326/50-1000	A4	3.967
AGGS477	54	TTGCATGCTAAGAAAGCTACAG	AGAGGTGTATGAAGAGGCAGGA	B09	+	20865432	20865631	3	0	200/50-1000	A4	3.967
AGGS477	54	TTGCATGCTAAGAAAGCTACAG	AGAGGTGTATGAAGAGGCAGGA	B09	+	16373051	16373250	4	0	200/50-1000	A4	3.967
AGGS477	54	TTGCATGCTAAGAAAGCTACAG	AGAGGTGTATGAAGAGGCAGGA	B09	+	5490583	5490770	4	0	188/50-1000	A4	3.967
AGGS477	54	TTGCATGCTAAGAAAGCTACAG	AGAGGTGTATGAAGAGGCAGGA	B09	-	60197304	60197503	3	0	200/50-1000	A4	3.967
AGGS477	54	TTGCATGCTAAGAAAGCTACAG	AGAGGTGTATGAAGAGGCAGGA	B10	-	10306439	10306638	4	0	200/50-1000	A4	3.967
AGGS477	54	TTGCATGCTAAGAAAGCTACAG	AGAGGTGTATGAAGAGGCAGGA	B10	-	10305368	10305567	4	0	200/50-1000	A4	3.967
AGGS570	1	TGTTAGATGTTTCGTGAGTTCG	TACCTCGAGTCGTAAAGCAAGG	A06	-	21058565	21058723	3	0	159/50-1000	A4	20.312
AGGS580	1	CAAGGAGTTCAAAGGTTTGCTT	CTTTACGCCCTCTTCATCAATC	A04	-	97323675	97323873	0	0	199/50-1000	A4	19.048
AHZ586	1	AGCGCTAAAACGGACTCAAA	ACGATGAAGTGGCGAAAAAT	A05	-	19887492	19887642	1	0	151/50-1000	A5	47.508
AHZ682	1	TGTTCCATCTACTCAGTGTCACC	TGCGCATATTTTTGTCGCTA	A05	+	10246867	10247010	0	0	144/50-1000	A5	13.668
AHZ574-1	2	CCGAATTACTCGCTTAACAACC	GAAAATGGGGATCCATTCAA	A05	-	19957383	19957637	0	0	255/50-1000	A5	30.958
AHZ574-1	2	CCGAATTACTCGCTTAACAACC	GAAAATGGGGATCCATTCAA	B05	-	20216996	20217234	1	0	239/50-1000	A5	30.958
AHZ574-2	2	CCGAATTACTCGCTTAACAACC	GAAAATGGGGATCCATTCAA	A05	-	19957383	19957637	0	0	255/50-1000	A5	30.958
AHZ574-2	2	CCGAATTACTCGCTTAACAACC	GAAAATGGGGATCCATTCAA	B05	-	20216996	20217234	1	0	239/50-1000	A5	30.958
ARS202	2	GCGGTGTTGAAGTTGAAGAAG	TAACGCATTAACCACACACCA	A05	-	33061445	33061721	0	0	277/50-1000	A5	19.671
ARS202	2	GCGGTGTTGAAGTTGAAGAAG	TAACGCATTAACCACACACCA	B05	-	29810193	29810479	0	0	287/50-1000	A5	19.671
ARS202-1	2	GCGGTGTTGAAGTTGAAGAAG	TAACGCATTAACCACACACCA	A05	-	33061445	33061721	0	0	277/50-1000	A5	19.671
ARS202-1	2	GCGGTGTTGAAGTTGAAGAAG	TAACGCATTAACCACACACCA	B05	-	29810193	29810479	0	0	287/50-1000	A5	19.671
ARS702	5	ATGGCACATGAACAGCAAAA	TCCTCTTGCAAGCAAAATCC	A03	-	131071038	131071134	1	0	97/50-1000	A5	43.176
ARS702	5	ATGGCACATGAACAGCAAAA	TCCTCTTGCAAGCAAAATCC	A05	+	72052944	72053086	0	0	143/50-1000	A5	43.176
ARS702	5	ATGGCACATGAACAGCAAAA	TCCTCTTGCAAGCAAAATCC	B01	-	13009533	13009629	2	0	97/50-1000	A5	43.176
ARS702	5	ATGGCACATGAACAGCAAAA	TCCTCTTGCAAGCAAAATCC	B01	-	13004764	13004860	2	0	97/50-1000	A5	43.176
ARS702	5	ATGGCACATGAACAGCAAAA	TCCTCTTGCAAGCAAAATCC	B03	-	132058468	132058568	1	0	101/50-1000	A5	43.176
ARS760	21	GCAACATAAAGTAATCAACAAGGG	CCACGTTTTGACCCAATTTT	A02	+	65709926	65710182	1	0	257/50-1000	A5	25.382
ARS760	21	GCAACATAAAGTAATCAACAAGGG	CCACGTTTTGACCCAATTTT	A02	+	65682263	65682529	1	0	267/50-1000	A5	25.382
ARS760	21	GCAACATAAAGTAATCAACAAGGG	CCACGTTTTGACCCAATTTT	A02	-	14700890	14701083	1	0	194/50-1000	A5	25.382
ARS760	21	GCAACATAAAGTAATCAACAAGGG	CCACGTTTTGACCCAATTTT	A03	-	103485332	103485597	0	0	266/50-1000	A5	25.382
ARS760	21	GCAACATAAAGTAATCAACAAGGG	CCACGTTTTGACCCAATTTT	A04	-	45941099	45941361	1	0	263/50-1000	A5	25.382
ARS760	21	GCAACATAAAGTAATCAACAAGGG	CCACGTTTTGACCCAATTTT	A05	-	64546555	64546811	1	1	257/50-1000	A5	25.382
ARS760	21	GCAACATAAAGTAATCAACAAGGG	CCACGTTTTGACCCAATTTT	A05	-	33206789	33207047	2	0	259/50-1000	A5	25.382
ARS760	21	GCAACATAAAGTAATCAACAAGGG	CCACGTTTTGACCCAATTTT	A05	-	31451068	31451328	2	0	261/50-1000	A5	25.382
ARS760	21	GCAACATAAAGTAATCAACAAGGG	CCACGTTTTGACCCAATTTT	A05	-	29576319	29576577	1	0	259/50-1000	A5	25.382
ARS760	21	GCAACATAAAGTAATCAACAAGGG	CCACGTTTTGACCCAATTTT	A06	-	72237699	72237979	3	2	281/50-1000	A5	25.382
ARS760	21	GCAACATAAAGTAATCAACAAGGG	CCACGTTTTGACCCAATTTT	A09	+	95424707	95424966	2	0	260/50-1000	A5	25.382
ARS760	21	GCAACATAAAGTAATCAACAAGGG	CCACGTTTTGACCCAATTTT	A09	-	93893034	93893294	0	0	261/50-1000	A5	25.382
ARS760	21	GCAACATAAAGTAATCAACAAGGG	CCACGTTTTGACCCAATTTT	A09	-	86251141	86251408	3	1	268/50-1000	A5	25.382
ARS760	21	GCAACATAAAGTAATCAACAAGGG	CCACGTTTTGACCCAATTTT	A10	+	55820542	55820807	2	1	266/50-1000	A5	25.382
ARS760	21	GCAACATAAAGTAATCAACAAGGG	CCACGTTTTGACCCAATTTT	A10	+	18119809	18120066	3	0	258/50-1000	A5	25.382
ARS760	21	GCAACATAAAGTAATCAACAAGGG	CCACGTTTTGACCCAATTTT	B01	+	72343532	72343800	4	1	269/50-1000	A5	25.382
ARS760	21	GCAACATAAAGTAATCAACAAGGG	CCACGTTTTGACCCAATTTT	B01	-	47427860	47428154	3	1	295/50-1000	A5	25.382
ARS760	21	GCAACATAAAGTAATCAACAAGGG	CCACGTTTTGACCCAATTTT	B05	+	21588787	21589053	4	1	267/50-1000	A5	25.382
ARS760	21	GCAACATAAAGTAATCAACAAGGG	CCACGTTTTGACCCAATTTT	B06	+	50682294	50682563	4	1	270/50-1000	A5	25.382
ARS760	21	GCAACATAAAGTAATCAACAAGGG	CCACGTTTTGACCCAATTTT	B09	-	27810702	27811001	4	2	300/50-1000	A5	25.382
ARS760	21	GCAACATAAAGTAATCAACAAGGG	CCACGTTTTGACCCAATTTT	B10	-	109885724	109886004	4	1	281/50-1000	A5	25.382
ARS777	16	CAGCCCGATGAAGGAATAAA	CGACCTAAACTCCGTAGGCA	A01	+	105086667	105086838	4	0	172/50-1000	A5	15.831
ARS777	16	CAGCCCGATGAAGGAATAAA	CGACCTAAACTCCGTAGGCA	A03	-	21325753	21326027	4	1	275/50-1000	A5	15.831
ARS777	16	CAGCCCGATGAAGGAATAAA	CGACCTAAACTCCGTAGGCA	A03	-	19212339	19212576	4	0	238/50-1000	A5	15.831
ARS777	16	CAGCCCGATGAAGGAATAAA	CGACCTAAACTCCGTAGGCA	A04	+	20569656	20569886	3	1	231/50-1000	A5	15.831
ARS777	16	CAGCCCGATGAAGGAATAAA	CGACCTAAACTCCGTAGGCA	A04	-	51654220	51654448	4	1	229/50-1000	A5	15.831
ARS777	16	CAGCCCGATGAAGGAATAAA	CGACCTAAACTCCGTAGGCA	A06	+	22722593	22722818	4	1	226/50-1000	A5	15.831
ARS777	16	CAGCCCGATGAAGGAATAAA	CGACCTAAACTCCGTAGGCA	A07	-	60668597	60668825	3	0	229/50-1000	A5	15.831
ARS777	16	CAGCCCGATGAAGGAATAAA	CGACCTAAACTCCGTAGGCA	A10	-	67799172	67799409	4	0	238/50-1000	A5	15.831
ARS777	16	CAGCCCGATGAAGGAATAAA	CGACCTAAACTCCGTAGGCA	B01	-	128702824	128703053	3	0	230/50-1000	A5	15.831
ARS777	16	CAGCCCGATGAAGGAATAAA	CGACCTAAACTCCGTAGGCA	B02	-	81121942	81122172	3	1	231/50-1000	A5	15.831
ARS777	16	CAGCCCGATGAAGGAATAAA	CGACCTAAACTCCGTAGGCA	B03	-	85004142	85004389	3	0	248/50-1000	A5	15.831
ARS777	16	CAGCCCGATGAAGGAATAAA	CGACCTAAACTCCGTAGGCA	B03	-	84996438	84996578	4	0	141/50-1000	A5	15.831
ARS777	16	CAGCCCGATGAAGGAATAAA	CGACCTAAACTCCGTAGGCA	B06	-	101493370	101493597	4	0	228/50-1000	A5	15.831
ARS777	16	CAGCCCGATGAAGGAATAAA	CGACCTAAACTCCGTAGGCA	B07	-	48633493	48633717	3	0	225/50-1000	A5	15.831
ARS777	16	CAGCCCGATGAAGGAATAAA	CGACCTAAACTCCGTAGGCA	B09	+	93226723	93226912	4	0	190/50-1000	A5	15.831
ARS777	16	CAGCCCGATGAAGGAATAAA	CGACCTAAACTCCGTAGGCA	B09	+	39465188	39466052	3	0	865/50-1000	A5	15.831
AHGS1507	2	TATTTGTTTCTGGTTCCGCC	TCTGTTAGAGAAGTCAAGTCTGTTG	A05	-	82219956	82220167	3	0	212/50-1000	A5	0
AHGS1507	2	TATTTGTTTCTGGTTCCGCC	TCTGTTAGAGAAGTCAAGTCTGTTG	A05	-	6866334	6866551	2	0	218/50-1000	A5	0
AHGS1615	14	AGGCTTAAATGTGGGGAGGT	TCACAGGTTTTGTGTGCTCG	A04	+	25153140	25153409	4	1	270/50-1000	A5	38.203
AHGS1615	14	AGGCTTAAATGTGGGGAGGT	TCACAGGTTTTGTGTGCTCG	A04	-	109879681	109879955	4	1	275/50-1000	A5	38.203
AHGS1615	14	AGGCTTAAATGTGGGGAGGT	TCACAGGTTTTGTGTGCTCG	A05	+	62554038	62554313	4	1	276/50-1000	A5	38.203
AHGS1615	14	AGGCTTAAATGTGGGGAGGT	TCACAGGTTTTGTGTGCTCG	A09	-	42679962	42680233	3	1	272/50-1000	A5	38.203
AHGS1615	14	AGGCTTAAATGTGGGGAGGT	TCACAGGTTTTGTGTGCTCG	A10	-	76594060	76594345	4	1	286/50-1000	A5	38.203
AHGS1615	14	AGGCTTAAATGTGGGGAGGT	TCACAGGTTTTGTGTGCTCG	A10	-	15678971	15679240	4	1	270/50-1000	A5	38.203
AHGS1615	14	AGGCTTAAATGTGGGGAGGT	TCACAGGTTTTGTGTGCTCG	B01	+	91221796	91222073	4	1	278/50-1000	A5	38.203
AHGS1615	14	AGGCTTAAATGTGGGGAGGT	TCACAGGTTTTGTGTGCTCG	B01	-	105130386	105130669	4	1	284/50-1000	A5	38.203
AHGS1615	14	AGGCTTAAATGTGGGGAGGT	TCACAGGTTTTGTGTGCTCG	B05	+	40599617	40599897	3	1	281/50-1000	A5	38.203
AHGS1615	14	AGGCTTAAATGTGGGGAGGT	TCACAGGTTTTGTGTGCTCG	B06	-	112142221	112142504	4	1	284/50-1000	A5	38.203
AHGS1615	14	AGGCTTAAATGTGGGGAGGT	TCACAGGTTTTGTGTGCTCG	B08	-	82393562	82393838	4	1	277/50-1000	A5	38.203
AHGS1615	14	AGGCTTAAATGTGGGGAGGT	TCACAGGTTTTGTGTGCTCG	B09	+	53915393	53915670	4	1	278/50-1000	A5	38.203
AHGS1615	14	AGGCTTAAATGTGGGGAGGT	TCACAGGTTTTGTGTGCTCG	B09	+	43631906	43632173	3	0	268/50-1000	A5	38.203
AHGS1615	14	AGGCTTAAATGTGGGGAGGT	TCACAGGTTTTGTGTGCTCG	B10	-	125865855	125866141	4	1	287/50-1000	A5	38.203
PM45	3	TGAGTTGTGACGGCTTGTGT	GATGCATGTTTAGCACACTTGA	A05	+	50144004	50144114	0	0	111/50-1000	A5	38.956
PM45	3	TGAGTTGTGACGGCTTGTGT	GATGCATGTTTAGCACACTTGA	B09	-	118361839	118361925	0	0	87/50-1000	A5	38.956
PM45	3	TGAGTTGTGACGGCTTGTGT	GATGCATGTTTAGCACACTTGA	B10	-	45692909	45692988	1	0	80/50-1000	A5	38.956
AGGS1187	1	CTAGGGCTTGGAAGTGAGAGAA	GGTGCTGCTGTTACCGACTTAT	A05	+	26247392	26247544	0	0	153/50-1000	A5	26.127
AGGS1335	2	GATTCCTCTTCTGCCATGTTCT	TGGTCTCAACAGAATTGACGTT	A05	-	16782454	16782621	0	0	168/50-1000	A5	46.755
AGGS1335	2	GATTCCTCTTCTGCCATGTTCT	TGGTCTCAACAGAATTGACGTT	B05	-	17321975	17322154	0	0	180/50-1000	A5	46.755
AGGS1457	1	GTATTGATCGGCGCCTACATCT	GAATCTGATGTGGCAAATAGCA	A05	-	19231551	19231744	1	0	194/50-1000	A5	33.227
AGGS1521	1	GGTGCTCGGAAGAAAGTAACAA	TGCACACTGTCCCTCTCATATT	A05	-	81733862	81734070	0	0	209/50-1000	A5	45.759
AGGS1525	2	AGGTCAATTCGAAACCACAAAC	GCTTCTTGCATCTCTTTCAAGG	A05	+	75493576	75493751	0	0	176/50-1000	A5	39.666
AGGS1525	2	AGGTCAATTCGAAACCACAAAC	GCTTCTTGCATCTCTTTCAAGG	B05	-	82695745	82695925	0	0	181/50-1000	A5	39.666
AGGS351	1	GCCACTAGATTATAGCGACTCCA	TTGCACTCTTCTTAGGTCATGTG	A05	+	31967029	31967219	0	0	191/50-1000	A5	14.742
AGGS438	7	AAAGTGCTAAGCGTTCACACG	TAAATAGCCGGCTTAAACTCCA	A02	+	85748642	85748783	4	0	142/50-1000	A5	28.425
AGGS438	7	AAAGTGCTAAGCGTTCACACG	TAAATAGCCGGCTTAAACTCCA	A04	+	96653546	96653684	4	0	139/50-1000	A5	28.425
AGGS438	7	AAAGTGCTAAGCGTTCACACG	TAAATAGCCGGCTTAAACTCCA	A05	-	24358612	24358716	3	0	105/50-1000	A5	28.425
AGGS438	7	AAAGTGCTAAGCGTTCACACG	TAAATAGCCGGCTTAAACTCCA	A07	-	27861219	27861356	4	0	138/50-1000	A5	28.425
AGGS438	7	AAAGTGCTAAGCGTTCACACG	TAAATAGCCGGCTTAAACTCCA	B03	+	52967708	52967921	4	0	214/50-1000	A5	28.425
AGGS438	7	AAAGTGCTAAGCGTTCACACG	TAAATAGCCGGCTTAAACTCCA	B08	-	64760977	64761118	4	1	142/50-1000	A5	28.425
AGGS438	7	AAAGTGCTAAGCGTTCACACG	TAAATAGCCGGCTTAAACTCCA	B09	-	40349519	40349653	4	0	135/50-1000	A5	28.425
AGGS451	5	ACACCCAATTATCCCTTTACCC	CTTCCTCTCTTGGATCCCTTCT	A05	-	85463257	85463611	1	0	355/50-1000	A5	52.192
AGGS451	5	ACACCCAATTATCCCTTTACCC	CTTCCTCTCTTGGATCCCTTCT	A09	+	111184252	111184433	1	0	182/50-1000	A5	52.192
AGGS451	5	ACACCCAATTATCCCTTTACCC	CTTCCTCTCTTGGATCCCTTCT	B01	+	34941749	34941903	3	0	155/50-1000	A5	52.192
AGGS451	5	ACACCCAATTATCCCTTTACCC	CTTCCTCTCTTGGATCCCTTCT	B05	+	23018344	23018498	2	0	155/50-1000	A5	52.192
AGGS451	5	ACACCCAATTATCCCTTTACCC	CTTCCTCTCTTGGATCCCTTCT	B05	+	23013267	23013421	2	0	155/50-1000	A5	52.192
AGGS671	4	TCACACACACACACACACACAC	AGGGATGAGAGAGAGAGGAAGG	A06	+	90510496	90510953	3	1	458/50-1000	A5	27.34
AGGS671	4	TCACACACACACACACACACAC	AGGGATGAGAGAGAGAGGAAGG	A06	+	90510496	90511325	4	1	830/50-1000	A5	27.34
AGGS671	4	TCACACACACACACACACACAC	AGGGATGAGAGAGAGAGGAAGG	A09	+	11618830	11618928	2	1	99/50-1000	A5	27.34
AGGS671	4	TCACACACACACACACACACAC	AGGGATGAGAGAGAGAGGAAGG	B01	-	43997274	43997428	3	1	155/50-1000	A5	27.34
AGGS984	1	CCTCTTCGGCGATACTTTAAGA	AAGCATTATCCAGTTTGGTGGA	A05	+	54184047	54184277	0	0	231/50-1000	A5	37.336
AHZ752	1	CCTCCCAAATCATCTCTTGC	TCAGGCCCAAAATACTGCTT	A06	+	21540103	21540358	1	0	256/50-1000	A6	47.345
AHZ754	1	TGAACAATTGCGATTTGGAC	CAATGACGATTGACGACGAC	A06	+	21555428	21555631	0	0	204/50-1000	A6	53.159
AHZ744	1	TGTGAGCCCCTTAACTTCCA	CGTGACCGATGCATAAGAAA	A06	+	88754073	88754262	1	0	190/50-1000	A6	61.556
ARS816	6	TCAGCGGCTACGATGAATAA	TGGGTATCCACAACCACAAA	A04	-	110409432	110409646	2	0	215/50-1000	A6	45.812
ARS816	6	TCAGCGGCTACGATGAATAA	TGGGTATCCACAACCACAAA	A06	+	52230062	52230276	0	0	215/50-1000	A6	45.812
ARS816	6	TCAGCGGCTACGATGAATAA	TGGGTATCCACAACCACAAA	A09	-	15141600	15141806	3	0	207/50-1000	A6	45.812
ARS816	6	TCAGCGGCTACGATGAATAA	TGGGTATCCACAACCACAAA	Adur159_2	+	23462	23676	2	0	215/50-1000	A6	45.812
ARS816	6	TCAGCGGCTACGATGAATAA	TGGGTATCCACAACCACAAA	B08	-	87777833	87778041	3	0	209/50-1000	A6	45.812
ARS816	6	TCAGCGGCTACGATGAATAA	TGGGTATCCACAACCACAAA	B10	+	30410630	30410838	2	0	209/50-1000	A6	45.812
GM623	2	CTTTTCCCAGATGCATTTTGA	CCCAAATTGAGATTGACCAAA	A05	+	18234001	18234164	0	0	164/50-1000	A6	51.552
GM623	2	CTTTTCCCAGATGCATTTTGA	CCCAAATTGAGATTGACCAAA	B05	+	18499661	18499795	0	0	135/50-1000	A6	51.552
PM377	4	ACGCTCACATGTTTGCTTTG	GCTCGATTTGATTTGGGTGA	A01	-	43887578	43887719	3	0	142/50-1000	A6	72.204
PM377	4	ACGCTCACATGTTTGCTTTG	GCTCGATTTGATTTGGGTGA	B01	-	52859022	52859163	2	0	142/50-1000	A6	72.204
PM377	4	ACGCTCACATGTTTGCTTTG	GCTCGATTTGATTTGGGTGA	B02	-	27989621	27990123	3	0	503/50-1000	A6	72.204
PM377	4	ACGCTCACATGTTTGCTTTG	GCTCGATTTGATTTGGGTGA	B06	-	15696238	15696373	4	0	136/50-1000	A6	72.204
AGGS1143	2	CAAGTGGGATTTGTTGTAAACG	AAATCCAATACGTCGCTAAAGG	A06	-	5075044	5075229	0	0	186/50-1000	A6	0
AGGS1143	2	CAAGTGGGATTTGTTGTAAACG	AAATCCAATACGTCGCTAAAGG	B06	+	12796630	12796823	0	0	194/50-1000	A6	0
AGGS1209	2	TTGGTTGGAGAAGAGTGAGGAT	ACAAGTGTATCTTCTCCGCTCA	A06	-	87268012	87268215	0	0	204/50-1000	A6	56.927
AGGS1209	2	TTGGTTGGAGAAGAGTGAGGAT	ACAAGTGTATCTTCTCCGCTCA	B06	-	108548697	108549641	0	0	945/50-1000	A6	56.927
AGGS1314	2	TTCTCTTTCTGCCACTCTCACA	CATTCTAACCTCTGAGCCCAAC	A06	-	94743291	94743500	0	0	210/50-1000	A6	59.308
AGGS1314	2	TTCTCTTTCTGCCACTCTCACA	CATTCTAACCTCTGAGCCCAAC	B06	-	117541201	117541419	0	0	219/50-1000	A6	59.308
AGGS1450-2	4	AAATCCCTAGCCTCTCAAGACC	GGGAAGTGTGTGGATTAGGAAG	A09	+	85756191	85756330	4	0	140/50-1000	A6	41.689
AGGS1450-2	4	AAATCCCTAGCCTCTCAAGACC	GGGAAGTGTGTGGATTAGGAAG	A09	-	76288241	76288417	3	0	177/50-1000	A6	41.689
AGGS1450-2	4	AAATCCCTAGCCTCTCAAGACC	GGGAAGTGTGTGGATTAGGAAG	B02	+	48486049	48486179	4	0	131/50-1000	A6	41.689
AGGS1450-2	4	AAATCCCTAGCCTCTCAAGACC	GGGAAGTGTGTGGATTAGGAAG	B04	-	80727413	80727544	4	0	132/50-1000	A6	41.689
AGGS1479	1	GTTTATCACACGGATGCGTCA	GGGAGACAACCCACCATAGTATT	A06	+	7579860	7580066	0	0	207/50-1000	A6	33.632
AGGS500	2	GGTTGTGAAAGCAACAATGGAT	TAGCTCATTCCAAGCCAAGATT	A01	-	52694053	52694253	3	0	201/50-1000	A6	49.071
AGGS500	2	GGTTGTGAAAGCAACAATGGAT	TAGCTCATTCCAAGCCAAGATT	A06	-	49562047	49562250	1	0	204/50-1000	A6	49.071
AGGS705	1	CGAAGCTGGAGAACTTACAAGG	TCGACTCAGACAAACGTAAACC	B06	+	9052504	9052695	0	0	192/50-1000	A6	16.375
AGGS750	7	CGCCATCCTCTTCATGTAAGTT	TACAAGAAGCTACGACGACGAC	A01	+	22335289	22335488	2	0	200/50-1000	A6	37.092
AGGS750	7	CGCCATCCTCTTCATGTAAGTT	TACAAGAAGCTACGACGACGAC	A06	+	12664439	12664616	1	0	178/50-1000	A6	37.092
AGGS750	7	CGCCATCCTCTTCATGTAAGTT	TACAAGAAGCTACGACGACGAC	A10	-	17339584	17339746	4	0	163/50-1000	A6	37.092
AGGS750	7	CGCCATCCTCTTCATGTAAGTT	TACAAGAAGCTACGACGACGAC	B08	+	76660898	76661068	2	0	171/50-1000	A6	37.092
AGGS750	7	CGCCATCCTCTTCATGTAAGTT	TACAAGAAGCTACGACGACGAC	B09	-	72113088	72113275	2	0	188/50-1000	A6	37.092
AGGS750	7	CGCCATCCTCTTCATGTAAGTT	TACAAGAAGCTACGACGACGAC	B10	-	112008850	112009051	2	0	202/50-1000	A6	37.092
AGGS750	7	CGCCATCCTCTTCATGTAAGTT	TACAAGAAGCTACGACGACGAC	B10	-	19191324	19191534	2	0	211/50-1000	A6	37.092
AGGS997	3	GATTCGCAAATCACAATGAGAG	GCTTCTTCTTCTCCTCCTTTGC	A01	-	22335253	22335387	3	0	135/50-1000	A6	43.773
AGGS997	3	GATTCGCAAATCACAATGAGAG	GCTTCTTCTTCTCCTCCTTTGC	A06	-	64395220	64395403	0	0	184/50-1000	A6	43.773
AGGS997	3	GATTCGCAAATCACAATGAGAG	GCTTCTTCTTCTCCTCCTTTGC	A06	-	64395220	64395332	2	0	113/50-1000	A6	43.773
AHZ889	1	AATGACCCTTTCCACCACAA	TCGTGATTTTACATTAACTGCGA	A07	-	68913602	68913755	0	0	154/50-1000	A7	35.545
AHZ805	1	AATTACGATCACCTCCGTCG	TCCAAAAGCTTGAATTATATGGC	A07	+	23342438	23342697	0	0	260/50-1000	A7	19.3
AHZ873	1	TCAAAGGCCATTTCATCACA	CCACAAACAGTGCAGCAATC	A07	-	39279633	39279825	0	0	193/50-1000	A7	23.613
AHZ804	1	TTACCTAAGGCCGACACCAC	ACAACAACAACGGGAGGTTT	A07	+	23342374	23342643	1	0	270/50-1000	A7	19.822
ARS127	2	TCCTTCCCACAATAACAATGAA	GAGGAGAAAACATGGCCTAAAA	A07	-	45295565	45295674	0	0	110/50-1000	A7	18.815
ARS127	2	TCCTTCCCACAATAACAATGAA	GAGGAGAAAACATGGCCTAAAA	B08	+	97757244	97757364	2	0	121/50-1000	A7	18.815
AHGS0228	1	CAACGTATCTGCACCACCAC	CAACGGCCATCAAAGAAAAT	A07	-	75358309	75358477	0	0	169/50-1000	A7	58.25
AHGS0546	2	TGGTCCAAAGAAAAGAGGAAAA	CGCCATGGAAAGTAGGAGAG	A06	-	17413937	17414230	0	0	294/50-1000	A7	32.008
AHGS0546	2	TGGTCCAAAGAAAAGAGGAAAA	CGCCATGGAAAGTAGGAGAG	B06	+	524829	525127	1	0	299/50-1000	A7	32.008
AHGS1436	1	AGCAATGAAATCCCCATCAG	AATGGAAGTGGTGTTCCTGG	A07	+	14860961	14861278	0	0	318/50-1000	A7	13.809
AHGS1912	1	GGGTTGGGATACTGTGGTGT	TGTCACGTCACAACCCTGTT	A07	-	7344999	7345274	0	0	276/50-1000	A7	0
AHGS1954	1	AATTTTTATGGGGGCTACGG	ACATGCCTTCCCCACCTAAT	A07	-	29176768	29176970	0	0	203/50-1000	A7	11.677
AHGS1980	1	TTTCCATCGGATTTTTCGTC	GAGGTGGCAACGGTGATAGT	A07	+	21157205	21157441	3	0	237/50-1000	A7	21.107
AHGS2298	1	AGACATGGCGATAGGGATTG	ACTTGATACGATTCGGTGCC	A07	+	37284305	37284455	0	0	151/50-1000	A7	38.941
AHGS2413	2	TTCTTCTCTCGCCCTCGTTA	CCGTATCGTTGTTTTCTTTGAA	A07	-	59600521	59600753	1	0	233/50-1000	A7	29.688
AHGS2413	2	TTCTTCTCTCGCCCTCGTTA	CCGTATCGTTGTTTTCTTTGAA	B05	-	48430870	48431041	2	0	172/50-1000	A7	29.688
AHGS2478	5	TTCCCTTGCTCGCTGTAACT	AATGCAAACATGGAAAGAACG	A06	-	29856799	29857012	2	0	214/50-1000	A7	17.757
AHGS2478	5	TTCCCTTGCTCGCTGTAACT	AATGCAAACATGGAAAGAACG	B01	-	106308650	106308835	3	0	186/50-1000	A7	17.757
AHGS2478	5	TTCCCTTGCTCGCTGTAACT	AATGCAAACATGGAAAGAACG	B06	-	34416066	34416247	3	0	182/50-1000	A7	17.757
AHGS2478	5	TTCCCTTGCTCGCTGTAACT	AATGCAAACATGGAAAGAACG	B07	-	73193530	73193740	4	0	211/50-1000	A7	17.757
AHGS2478	5	TTCCCTTGCTCGCTGTAACT	AATGCAAACATGGAAAGAACG	B09	-	7910799	7911014	4	0	216/50-1000	A7	17.757
AHGSO346	6	TTATGCCTACCACCCCACTC	TTGGGAGAAAATGATGGAGC	A03	+	85699822	85700046	1	0	225/50-1000	A7	32.311
AHGSO346	6	TTATGCCTACCACCCCACTC	TTGGGAGAAAATGATGGAGC	A05	-	39517793	39518003	1	0	211/50-1000	A7	32.311
AHGSO346	6	TTATGCCTACCACCCCACTC	TTGGGAGAAAATGATGGAGC	A07	+	66563482	66563790	0	0	309/50-1000	A7	32.311
AHGSO346	6	TTATGCCTACCACCCCACTC	TTGGGAGAAAATGATGGAGC	A07	+	44239403	44239612	1	0	210/50-1000	A7	32.311
AHGSO346	6	TTATGCCTACCACCCCACTC	TTGGGAGAAAATGATGGAGC	A09	-	57716542	57716776	1	0	235/50-1000	A7	32.311
AHGSO346	6	TTATGCCTACCACCCCACTC	TTGGGAGAAAATGATGGAGC	B03	+	34030879	34031083	1	0	205/50-1000	A7	32.311
GM1494	1	CTTCGAAGAAAAGTGCATCG	GAAGACAGAAGACGAAGAGCGTA	A07	-	8632446	8632677	0	0	232/50-1000	A7	2.872
PM204	1	TGGGCCTAAACCCAACCTAT	CCACAAACAGTGCAGCAATC	A07	-	39279633	39279856	0	0	224/50-1000	A7	15.765
PM358	1	CCACAAACAGTGCAGCAATC	TCAAAGGCCATTTCATCACA	A07	+	39279633	39279825	0	0	193/50-1000	A7	21.664
pPGPseq3A1	1	ATCATTGTGCTGAGGGAAGG	CACCATTTTTCTTTTTCACCG	A07	-	28319102	28319285	0	0	184/50-1000	A7	16.898
TC9C08	1	ACTTTTGGGGCAGGATGAG	GCCTCTATTGCTGAGATTATTGC	A07	+	19795584	19795820	0	0	237/50-1000	A7	22.125
AGGS1365	1	GATATTGAGGTATGGCGTCGTT	TTCAGATGGCAGTAAGTGTTGC	A07	-	9347059	9347233	2	0	175/50-1000	A7	8.301
AGGS1389	2	GCAGTGCAAGCGTTGATAACTA	CCTTATCTTCTGAAACGCCATT	A07	+	53225244	53225436	0	0	193/50-1000	A7	25.695
AGGS1389	2	GCAGTGCAAGCGTTGATAACTA	CCTTATCTTCTGAAACGCCATT	B08	+	104928373	104928556	0	0	184/50-1000	A7	25.695
AGGS1392	3	GGGAGGGAGAAGGTTAGAAAGA	GCAATGGTTTACCGTCAGATTT	A01	-	47686598	47686849	4	0	252/50-1000	A7	27.143
AGGS1392	3	GGGAGGGAGAAGGTTAGAAAGA	GCAATGGTTTACCGTCAGATTT	A07	+	51959651	51959961	2	0	311/50-1000	A7	27.143
AGGS1392	3	GGGAGGGAGAAGGTTAGAAAGA	GCAATGGTTTACCGTCAGATTT	B05	-	126683705	126683858	4	1	154/50-1000	A7	27.143
AGGS410	2	GTATCAATGGAGGGTTTCTTCC	TAAAGGTTTGGCCTAAAGTTGG	A03	+	82327380	82327514	2	1	135/50-1000	A7	23.013
AGGS410	2	GTATCAATGGAGGGTTTCTTCC	TAAAGGTTTGGCCTAAAGTTGG	A07	-	40756276	40756466	1	0	191/50-1000	A7	23.013
AGGS987	15	AGAAAGGAAGAGCTCGTCAAGA	ATAAATGAGCCAAGGAAGCTCA	A06	-	91489579	91489765	3	0	187/50-1000	A7	20.707
AGGS987	15	AGAAAGGAAGAGCTCGTCAAGA	ATAAATGAGCCAAGGAAGCTCA	A07	+	28565454	28565624	1	0	171/50-1000	A7	20.707
AGGS987	15	AGAAAGGAAGAGCTCGTCAAGA	ATAAATGAGCCAAGGAAGCTCA	A07	+	28560687	28560902	0	0	216/50-1000	A7	20.707
AGGS987	15	AGAAAGGAAGAGCTCGTCAAGA	ATAAATGAGCCAAGGAAGCTCA	A07	+	28556072	28556263	1	0	192/50-1000	A7	20.707
AGGS987	15	AGAAAGGAAGAGCTCGTCAAGA	ATAAATGAGCCAAGGAAGCTCA	A10	+	79857346	79857530	3	1	185/50-1000	A7	20.707
AGGS987	15	AGAAAGGAAGAGCTCGTCAAGA	ATAAATGAGCCAAGGAAGCTCA	A10	-	71615541	71615724	2	2	184/50-1000	A7	20.707
AGGS987	15	AGAAAGGAAGAGCTCGTCAAGA	ATAAATGAGCCAAGGAAGCTCA	B05	-	119002546	119002738	2	1	193/50-1000	A7	20.707
AGGS987	15	AGAAAGGAAGAGCTCGTCAAGA	ATAAATGAGCCAAGGAAGCTCA	B05	-	118981684	118981894	2	1	211/50-1000	A7	20.707
AGGS987	15	AGAAAGGAAGAGCTCGTCAAGA	ATAAATGAGCCAAGGAAGCTCA	B05	-	47989633	47989831	2	0	199/50-1000	A7	20.707
AGGS987	15	AGAAAGGAAGAGCTCGTCAAGA	ATAAATGAGCCAAGGAAGCTCA	B06	+	17002665	17002838	1	1	174/50-1000	A7	20.707
AGGS987	15	AGAAAGGAAGAGCTCGTCAAGA	ATAAATGAGCCAAGGAAGCTCA	B06	-	87135357	87135543	3	0	187/50-1000	A7	20.707
AGGS987	15	AGAAAGGAAGAGCTCGTCAAGA	ATAAATGAGCCAAGGAAGCTCA	B08	-	60085861	60086069	2	1	209/50-1000	A7	20.707
AGGS987	15	AGAAAGGAAGAGCTCGTCAAGA	ATAAATGAGCCAAGGAAGCTCA	B09	-	98945881	98946067	3	0	187/50-1000	A7	20.707
AGGS987	15	AGAAAGGAAGAGCTCGTCAAGA	ATAAATGAGCCAAGGAAGCTCA	B10	+	44793781	44793933	3	0	153/50-1000	A7	20.707
AGGS987	15	AGAAAGGAAGAGCTCGTCAAGA	ATAAATGAGCCAAGGAAGCTCA	B10	-	88783227	88783377	3	0	151/50-1000	A7	20.707
ARS734	2	TTGCTAATCACATTGTTGGTTT	TACCTGGCCCAGAAAAGAAA	A07	+	3954244	3954366	1	0	123/50-1000	A7-1	34.558
ARS734	2	TTGCTAATCACATTGTTGGTTT	TACCTGGCCCAGAAAAGAAA	A07	-	3499149	3499375	0	0	227/50-1000	A7-1	34.558
EE-95	3	CCTCCATGTCAACAACAATCT	TAAGGCACGTAGGTGTAAGGA	A07	+	1687613	1687914	0	0	302/50-1000	A7-1	0
EE-95	3	CCTCCATGTCAACAACAATCT	TAAGGCACGTAGGTGTAAGGA	B06	+	133465414	133465684	0	0	271/50-1000	A7-1	0
EE-95	3	CCTCCATGTCAACAACAATCT	TAAGGCACGTAGGTGTAAGGA	B07	+	1346604	1346908	0	0	305/50-1000	A7-1	0
AHS0035	2	ATAGCCATTTTGGACCCCTC	TGAGCAATAGTGACCTTGCATT	A07	-	2349104	2349268	0	0	165/50-1000	A7-1	13.296
AHS0035	2	ATAGCCATTTTGGACCCCTC	TGAGCAATAGTGACCTTGCATT	B07	-	2052814	2052971	1	0	158/50-1000	A7-1	13.296
AGGS1272	2	CAACTTCATACGCCTATTGCAT	GCAGACAACTGATAAGACATCCA	A07	+	4550744	4550985	0	0	242/50-1000	A7-1	46.143
AGGS1272	2	CAACTTCATACGCCTATTGCAT	GCAGACAACTGATAAGACATCCA	B07	+	4412719	4413645	1	0	927/50-1000	A7-1	46.143
AGGS831	2	GAGCAATAGTGACCTTGCATTG	AGCAACTCAGGAAGGTTGAGTC	A07	+	2349105	2349364	0	0	260/50-1000	A7-1	11.969
AGGS831	2	GAGCAATAGTGACCTTGCATTG	AGCAACTCAGGAAGGTTGAGTC	B07	+	2052815	2053066	0	0	252/50-1000	A7-1	11.969
AGGS836	2	AGCAACTCAGGAAGGTTGAGTC	CAATCCTCACTACAACACAAGACA	A07	-	2349150	2349364	0	0	215/50-1000	A7-1	22.794
AGGS836	2	AGCAACTCAGGAAGGTTGAGTC	CAATCCTCACTACAACACAAGACA	B07	-	2052860	2053066	0	0	207/50-1000	A7-1	22.794
AGGS846	2	AGCAACTCAGGAAGGTTGAGTC	GAGCAATAGTGACCTTGCATTG	A07	-	2349105	2349364	0	0	260/50-1000	A7-1	10.442
AGGS846	2	AGCAACTCAGGAAGGTTGAGTC	GAGCAATAGTGACCTTGCATTG	B07	-	2052815	2053066	0	0	252/50-1000	A7-1	10.442
AGGS847	2	AGCAACTCAGGAAGGTTGAGTC	GAGCAATAGTGACCTTGCATTG	A07	-	2349105	2349364	0	0	260/50-1000	A7-1	7.238
AGGS847	2	AGCAACTCAGGAAGGTTGAGTC	GAGCAATAGTGACCTTGCATTG	B07	-	2052815	2053066	0	0	252/50-1000	A7-1	7.238
AGGS848	2	AGCAACTCAGGAAGGTTGAGTC	GAGCAATAGTGACCTTGCATTG	A07	-	2349105	2349364	0	0	260/50-1000	A7-1	16.298
AGGS848	2	AGCAACTCAGGAAGGTTGAGTC	GAGCAATAGTGACCTTGCATTG	B07	-	2052815	2053066	0	0	252/50-1000	A7-1	16.298
AHZ1753	1	GAAGAGAACCATCTAGACGAACG	AAAGGGTGAAAACCGGTGA	A08	+	32160864	32161036	0	0	173/50-1000	A8	20.846
ARS120	2	TCTGCATGAACTGGACCATC	CACACACACAACACTCAACACA	A08	+	14178439	14178713	0	0	275/50-1000	A8	52.219
ARS120	2	TCTGCATGAACTGGACCATC	CACACACACAACACTCAACACA	B07	+	122349049	122349287	0	0	239/50-1000	A8	52.219
AHGS1383	2	TCTCCGCCACTCTTTCAAGT	GTGGGCATTTATTGGTTTGG	A08	+	27207595	27207749	1	0	155/50-1000	A8	34.068
AHGS1383	2	TCTCCGCCACTCTTTCAAGT	GTGGGCATTTATTGGTTTGG	B08	+	4477077	4477247	1	0	171/50-1000	A8	34.068
AHGS1434	2	CTGGTTAGATTCTCCGGCAC	CAGCTCAATCCTACGCATCA	A08	+	14178513	14178784	0	0	272/50-1000	A8	48.123
AHGS1434	2	CTGGTTAGATTCTCCGGCAC	CAGCTCAATCCTACGCATCA	B07	+	122349123	122349357	0	0	235/50-1000	A8	48.123
AHGS1444	1	CAATCGCTTCCAGACACAGA	GGATGGGAAGTAGCAGTGGA	A08	+	32159794	32160005	0	0	212/50-1000	A8	0
AHGS2319	2	GTGGTGAGAAGAAGAAGCGG	CAACGGTAACTGTGCCGTAA	A02	-	74267642	74267916	4	1	275/50-1000	A8	68.514
AHGS2319	2	GTGGTGAGAAGAAGAAGCGG	CAACGGTAACTGTGCCGTAA	B05	-	71973125	71973593	4	0	469/50-1000	A8	68.514
AGGS1077	1	CAATCGCTTCCAGACACAGATA	ATAACATGAAACGAACCCATCC	A08	+	32159794	32159946	0	0	153/50-1000	A8	8.946
AGGS1197	1	CGTCCTTCTTCTTGGTGAACTC	AGTCATCATTGAGCATCGTGAG	A08	-	32286512	32286671	2	0	160/50-1000	A8	15.946
AGGS1495	1	TTCTTCTTCCTCCCTCTCTGTC	CTTCACACACAATCAGCTCACA	A08	+	14178550	14178731	0	0	182/50-1000	A8	65.001
AGGS704	2	GGAGAACGTGAAGAAAGGAAGA	CCCTCCTGTGTTGTCTCTGTTC	A08	-	27207561	27207717	1	0	157/50-1000	A8	44.555
AGGS704	2	GGAGAACGTGAAGAAAGGAAGA	CCCTCCTGTGTTGTCTCTGTTC	B08	-	4477043	4477215	1	0	173/50-1000	A8	44.555
AGGS950	1	CTGAGAAATGACAATGCCGATA	GCCCAGTGATGTGCATTATTTA	A08	+	15188272	15188439	1	0	168/50-1000	A8	57.4
AHZ943	1	AATGGTGGCACTGAGAGGAC	TTTTGTTGGGTTGGATTTCA	A08	-	45545805	45545940	0	0	136/50-1000	A8-1	48.265
AGGS1428	2	AAAGTGTGGGAAGCTCTGAGAA	TAGTGTCACTGCGAAGTTGCTT	A08	-	47210421	47210610	0	0	190/50-1000	A8-1	38.794
AGGS1428	2	AAAGTGTGGGAAGCTCTGAGAA	TAGTGTCACTGCGAAGTTGCTT	B02	-	4474245	4474424	0	0	180/50-1000	A8-1	38.794
AGGS400	2	GGGAATAGCGAGATACATGTCAG	TTGGAGATAGCTGCAAGTTTGA	A08	+	39946651	39946851	0	0	201/50-1000	A8-1	11.296
AGGS400	2	GGGAATAGCGAGATACATGTCAG	TTGGAGATAGCTGCAAGTTTGA	B08	+	113066811	113067089	2	0	279/50-1000	A8-1	11.296
AGGS953	2	TTGCTCGGAGATCTTCTCTTGT	GGTTCCAAGAAGGGTTTAGGAC	A08	+	39472146	39472226	0	0	81/50-1000	A8-1	0
AGGS953	2	TTGCTCGGAGATCTTCTCTTGT	GGTTCCAAGAAGGGTTTAGGAC	B04	+	112757620	112757771	2	0	152/50-1000	A8-1	0
AHZ1092	1	GATTGCCTCTTTCATTCCCA	CCCAAAGTCCCAAGAGAACA	A09	-	67040949	67041144	0	0	196/50-1000	A9	29.866
AHZ1101	1	TGCCGAAGGGTTAAATTCAT	CAACCCCCTTTCTTTAAGCC	A09	-	114689639	114689778	0	0	140/50-1000	A9	0
AHZ1023	1	TGGCAGATTTGGTTATTGCC	CATTGTTAATGCACCTTTGGAA	A09	+	92783482	92783742	0	0	261/50-1000	A9	40.557
ARS205	2	CCCCAAACTCCAATTCCTAGA	TCCAAAGGGTCAAATTTCTCA	A09	-	12435954	12436276	0	0	323/50-1000	A9	47.827
ARS205	2	CCCCAAACTCCAATTCCTAGA	TCCAAAGGGTCAAATTTCTCA	B09	-	16388211	16388515	0	0	305/50-1000	A9	47.827
ARS730	6	GTTCACGTCCTTGGTCTGGT	TTGAATCTTCAAGAATTGGGG	A07	-	78496316	78496443	2	0	128/50-1000	A9	24.374
ARS730	6	GTTCACGTCCTTGGTCTGGT	TTGAATCTTCAAGAATTGGGG	A09	+	109987893	109988100	0	0	208/50-1000	A9	24.374
ARS730	6	GTTCACGTCCTTGGTCTGGT	TTGAATCTTCAAGAATTGGGG	B01	-	41791406	41791564	1	0	159/50-1000	A9	24.374
ARS730	6	GTTCACGTCCTTGGTCTGGT	TTGAATCTTCAAGAATTGGGG	B08	+	8504184	8504367	2	0	184/50-1000	A9	24.374
ARS730	6	GTTCACGTCCTTGGTCTGGT	TTGAATCTTCAAGAATTGGGG	B09	+	76753507	76753686	2	0	180/50-1000	A9	24.374
ARS730	6	GTTCACGTCCTTGGTCTGGT	TTGAATCTTCAAGAATTGGGG	B09	-	146631021	146631212	1	0	192/50-1000	A9	24.374
AHGS0695	2	TGGTGTGTTGGGAAATGAGA	ACAGCAGAATCTCGGGCTAA	A09	+	111385148	111385379	0	0	232/50-1000	A9	13.013
AHGS0695	2	TGGTGTGTTGGGAAATGAGA	ACAGCAGAATCTCGGGCTAA	B09	-	145638830	145639045	0	0	216/50-1000	A9	13.013
AHGS1478	1	GAATTTGCCGATAAACCCAG	GGGGGTAGAGAGAGAATGGG	A09	-	26459085	26459306	0	0	222/50-1000	A9	36.563
AHGS1683	2	AGTTGGCAACAACTTGGGAG	GCACGGATTCAGTGTTTCAA	A09	+	13111832	13111998	0	0	167/50-1000	A9	54.051
AHGS1683	2	AGTTGGCAACAACTTGGGAG	GCACGGATTCAGTGTTTCAA	B09	+	17117501	17117641	2	0	141/50-1000	A9	54.051
AHGS2635	1	TCTTGCTGATGAAATGCCTG	ATTAATATGGCGCCAAAACG	B09	+	145718737	145718974	1	0	238/50-1000	A9	16.037
EM-87	1	CATGCTCCTCCAATTTATTACG	CGAGACTTGAGTGCCTTGTTG	A09	-	67959326	67959549	0	0	224/50-1000	A9	30.768
GM2792	2	ACTTCAACCTCCCATGTCCTATT	GCATCTTGGTGAAATCAAAGC	A03	-	127619397	127619522	1	0	126/50-1000	A9	28.948
GM2792	2	ACTTCAACCTCCCATGTCCTATT	GCATCTTGGTGAAATCAAAGC	B03	-	128273904	128274100	0	0	197/50-1000	A9	28.948
GM2839	1	TCTCTTTCTTTTCCTCATTCTCTCA	CCACAGCCATAGCAGCAGAG	A09	-	104577692	104577871	0	0	180/50-1000	A9	16.929
AGGS1193	1	GGGCTGCTCTTGTCTCTACTAGG	ACTCGTCCTCTTCTCCTCACC	A09	-	105933091	105933317	1	0	227/50-1000	A9	21.267
AGGS1248	3	TGAGTGGTGCTTACATTTCTATGG	GCCGATAACAAGAACCTCATCT	A09	-	109987971	109988209	0	0	239/50-1000	A9	22.674
AGGS1248	3	TGAGTGGTGCTTACATTTCTATGG	GCCGATAACAAGAACCTCATCT	B09	+	146630912	146631134	0	0	223/50-1000	A9	22.674
AGGS1248	3	TGAGTGGTGCTTACATTTCTATGG	GCCGATAACAAGAACCTCATCT	B09	-	76753585	76753795	0	0	211/50-1000	A9	22.674
AGGS1317	2	AATGCGTGCACCTTCAGTAAC	TTGTGGTTCTGCTCTCTCAGTC	A06	+	41092757	41093008	2	0	252/50-1000	A9	19.929
AGGS1317	2	AATGCGTGCACCTTCAGTAAC	TTGTGGTTCTGCTCTCTCAGTC	A09	-	106400705	106400962	0	0	258/50-1000	A9	19.929
AGGS1498-2	24	AGCCAGAGGCTTTATATCAGCA	AGCCATTATCCCACGTCACTAT	A02	+	30490635	30490832	0	0	198/50-1000	A9	26.361
AGGS1498-2	24	AGCCAGAGGCTTTATATCAGCA	AGCCATTATCCCACGTCACTAT	A02	-	66160554	66160750	1	0	197/50-1000	A9	26.361
AGGS1498-2	24	AGCCAGAGGCTTTATATCAGCA	AGCCATTATCCCACGTCACTAT	A02	-	27479147	27479345	2	1	199/50-1000	A9	26.361
AGGS1498-2	24	AGCCAGAGGCTTTATATCAGCA	AGCCATTATCCCACGTCACTAT	A02	-	24797739	24797943	3	0	205/50-1000	A9	26.361
AGGS1498-2	24	AGCCAGAGGCTTTATATCAGCA	AGCCATTATCCCACGTCACTAT	A02	-	24755264	24755464	3	0	201/50-1000	A9	26.361
AGGS1498-2	24	AGCCAGAGGCTTTATATCAGCA	AGCCATTATCCCACGTCACTAT	A03	-	38751173	38751370	0	0	198/50-1000	A9	26.361
AGGS1498-2	24	AGCCAGAGGCTTTATATCAGCA	AGCCATTATCCCACGTCACTAT	A03	-	38747193	38747391	0	0	199/50-1000	A9	26.361
AGGS1498-2	24	AGCCAGAGGCTTTATATCAGCA	AGCCATTATCCCACGTCACTAT	A03	-	26295582	26295780	1	0	199/50-1000	A9	26.361
AGGS1498-2	24	AGCCAGAGGCTTTATATCAGCA	AGCCATTATCCCACGTCACTAT	A03	-	26288852	26289048	0	0	197/50-1000	A9	26.361
AGGS1498-2	24	AGCCAGAGGCTTTATATCAGCA	AGCCATTATCCCACGTCACTAT	A04	+	56746781	56746979	1	0	199/50-1000	A9	26.361
AGGS1498-2	24	AGCCAGAGGCTTTATATCAGCA	AGCCATTATCCCACGTCACTAT	A04	+	26846634	26846830	2	0	197/50-1000	A9	26.361
AGGS1498-2	24	AGCCAGAGGCTTTATATCAGCA	AGCCATTATCCCACGTCACTAT	A04	+	26839560	26839760	2	0	201/50-1000	A9	26.361
AGGS1498-2	24	AGCCAGAGGCTTTATATCAGCA	AGCCATTATCCCACGTCACTAT	A04	+	13531025	13531217	3	0	193/50-1000	A9	26.361
AGGS1498-2	24	AGCCAGAGGCTTTATATCAGCA	AGCCATTATCCCACGTCACTAT	A04	-	109533477	109533674	1	0	198/50-1000	A9	26.361
AGGS1498-2	24	AGCCAGAGGCTTTATATCAGCA	AGCCATTATCCCACGTCACTAT	A05	+	19266544	19266740	2	0	197/50-1000	A9	26.361
AGGS1498-2	24	AGCCAGAGGCTTTATATCAGCA	AGCCATTATCCCACGTCACTAT	A05	+	2631785	2631983	1	0	199/50-1000	A9	26.361
AGGS1498-2	24	AGCCAGAGGCTTTATATCAGCA	AGCCATTATCCCACGTCACTAT	A05	-	32957463	32957661	1	0	199/50-1000	A9	26.361
AGGS1498-2	24	AGCCAGAGGCTTTATATCAGCA	AGCCATTATCCCACGTCACTAT	A07	-	47059577	47059773	1	1	197/50-1000	A9	26.361
AGGS1498-2	24	AGCCAGAGGCTTTATATCAGCA	AGCCATTATCCCACGTCACTAT	A10	-	94872383	94872579	3	0	197/50-1000	A9	26.361
AGGS1498-2	24	AGCCAGAGGCTTTATATCAGCA	AGCCATTATCCCACGTCACTAT	A10	-	15839869	15840065	2	0	197/50-1000	A9	26.361
AGGS1498-2	24	AGCCAGAGGCTTTATATCAGCA	AGCCATTATCCCACGTCACTAT	B04	+	124910136	124910332	3	0	197/50-1000	A9	26.361
AGGS1498-2	24	AGCCAGAGGCTTTATATCAGCA	AGCCATTATCCCACGTCACTAT	B04	-	107760567	107760761	3	0	195/50-1000	A9	26.361
AGGS1498-2	24	AGCCAGAGGCTTTATATCAGCA	AGCCATTATCCCACGTCACTAT	B04	-	98022924	98023125	3	0	202/50-1000	A9	26.361
AGGS1498-2	24	AGCCAGAGGCTTTATATCAGCA	AGCCATTATCCCACGTCACTAT	B08	-	18599571	18599767	3	0	197/50-1000	A9	26.361
AGGS285	1	AACACACACGCACTAGCAACTT	ACCAAACCAAGAAGGTGAAAGA	A09	-	10231282	10231494	0	0	213/50-1000	A9	68.133
AGGS385	3	GCCGATAACAAGAACCTCATCT	TGAGTGGTGCTTACATTTCTATGG	A09	+	109987971	109988209	0	0	239/50-1000	A9	23.48
AGGS385	3	GCCGATAACAAGAACCTCATCT	TGAGTGGTGCTTACATTTCTATGG	B09	+	76753585	76753795	0	0	211/50-1000	A9	23.48
AGGS385	3	GCCGATAACAAGAACCTCATCT	TGAGTGGTGCTTACATTTCTATGG	B09	-	146630912	146631134	0	0	223/50-1000	A9	23.48
AGGS389	7	CCGCTCATTTGATCATAAGCAT	TGGTGTTTGCTTTCAGAGTTGT	A01	-	33821472	33821664	0	0	193/50-1000	A9	50.898
AGGS389	7	CCGCTCATTTGATCATAAGCAT	TGGTGTTTGCTTTCAGAGTTGT	A02	-	70038184	70038376	0	0	193/50-1000	A9	50.898
AGGS389	7	CCGCTCATTTGATCATAAGCAT	TGGTGTTTGCTTTCAGAGTTGT	A06	-	87723065	87723257	1	0	193/50-1000	A9	50.898
AGGS389	7	CCGCTCATTTGATCATAAGCAT	TGGTGTTTGCTTTCAGAGTTGT	Adur793	+	275404	275596	1	0	193/50-1000	A9	50.898
AGGS389	7	CCGCTCATTTGATCATAAGCAT	TGGTGTTTGCTTTCAGAGTTGT	B04	-	79960044	79960238	2	0	195/50-1000	A9	50.898
AGGS389	7	CCGCTCATTTGATCATAAGCAT	TGGTGTTTGCTTTCAGAGTTGT	B09	+	14524469	14524669	2	0	201/50-1000	A9	50.898
AGGS389	7	CCGCTCATTTGATCATAAGCAT	TGGTGTTTGCTTTCAGAGTTGT	B09	-	21197903	21198103	2	0	201/50-1000	A9	50.898
AGGS449	1	TGTAACACCCTACCACTCAAAGC	GTGACTTGAAGGTTTGCAAGAA	A09	-	100575001	100575214	0	0	214/50-1000	A9	27.544
AGGS694-2	846	CTCCCTTGTGCTCTTCTCTGAT	ACCTCCAAGGCATATCACAGTT	A01	+	83878254	83878453	2	0	200/50-1000	A9	11.203
AGGS694-2	846	CTCCCTTGTGCTCTTCTCTGAT	ACCTCCAAGGCATATCACAGTT	A01	+	83125325	83125524	0	0	200/50-1000	A9	11.203
AGGS694-2	846	CTCCCTTGTGCTCTTCTCTGAT	ACCTCCAAGGCATATCACAGTT	A01	+	81134918	81135117	2	0	200/50-1000	A9	11.203
AGGS694-2	846	CTCCCTTGTGCTCTTCTCTGAT	ACCTCCAAGGCATATCACAGTT	A01	+	78609932	78610131	4	0	200/50-1000	A9	11.203
AGGS694-2	846	CTCCCTTGTGCTCTTCTCTGAT	ACCTCCAAGGCATATCACAGTT	A01	+	78587872	78588071	4	0	200/50-1000	A9	11.203
AGGS694-2	846	CTCCCTTGTGCTCTTCTCTGAT	ACCTCCAAGGCATATCACAGTT	A01	+	75597265	75597464	0	0	200/50-1000	A9	11.203
AGGS694-2	846	CTCCCTTGTGCTCTTCTCTGAT	ACCTCCAAGGCATATCACAGTT	A01	+	73909808	73910007	0	0	200/50-1000	A9	11.203
AGGS694-2	846	CTCCCTTGTGCTCTTCTCTGAT	ACCTCCAAGGCATATCACAGTT	A01	+	66479832	66480031	1	0	200/50-1000	A9	11.203
AGGS694-2	846	CTCCCTTGTGCTCTTCTCTGAT	ACCTCCAAGGCATATCACAGTT	A01	+	64981695	64981894	2	0	200/50-1000	A9	11.203
AGGS694-2	846	CTCCCTTGTGCTCTTCTCTGAT	ACCTCCAAGGCATATCACAGTT	A01	+	63678396	63678595	2	0	200/50-1000	A9	11.203
AGGS694-2	846	CTCCCTTGTGCTCTTCTCTGAT	ACCTCCAAGGCATATCACAGTT	A01	+	60525262	60525461	3	0	200/50-1000	A9	11.203
AGGS694-2	846	CTCCCTTGTGCTCTTCTCTGAT	ACCTCCAAGGCATATCACAGTT	A01	+	29378797	29378996	0	0	200/50-1000	A9	11.203
AGGS694-2	846	CTCCCTTGTGCTCTTCTCTGAT	ACCTCCAAGGCATATCACAGTT	A01	+	27682029	27682228	2	0	200/50-1000	A9	11.203
AGGS694-2	846	CTCCCTTGTGCTCTTCTCTGAT	ACCTCCAAGGCATATCACAGTT	A01	+	27182867	27183066	1	0	200/50-1000	A9	11.203
AGGS694-2	846	CTCCCTTGTGCTCTTCTCTGAT	ACCTCCAAGGCATATCACAGTT	A01	+	27143742	27143941	0	0	200/50-1000	A9	11.203
AGGS694-2	846	CTCCCTTGTGCTCTTCTCTGAT	ACCTCCAAGGCATATCACAGTT	A01	+	15564691	15564890	0	0	200/50-1000	A9	11.203
AGGS694-2	846	CTCCCTTGTGCTCTTCTCTGAT	ACCTCCAAGGCATATCACAGTT	A01	+	14412535	14412734	0	0	200/50-1000	A9	11.203
AGGS694-2	846	CTCCCTTGTGCTCTTCTCTGAT	ACCTCCAAGGCATATCACAGTT	A01	-	87677243	87677442	2	0	200/50-1000	A9	11.203
AGGS694-2	846	CTCCCTTGTGCTCTTCTCTGAT	ACCTCCAAGGCATATCACAGTT	A01	-	79055500	79055699	0	0	200/50-1000	A9	11.203
AGGS694-2	846	CTCCCTTGTGCTCTTCTCTGAT	ACCTCCAAGGCATATCACAGTT	A01	-	77238740	77238939	3	0	200/50-1000	A9	11.203
AGGS694-2	846	CTCCCTTGTGCTCTTCTCTGAT	ACCTCCAAGGCATATCACAGTT	A01	-	75047364	75047563	0	0	200/50-1000	A9	11.203
AGGS694-2	846	CTCCCTTGTGCTCTTCTCTGAT	ACCTCCAAGGCATATCACAGTT	A01	-	65011176	65011375	2	0	200/50-1000	A9	11.203
AGGS694-2	846	CTCCCTTGTGCTCTTCTCTGAT	ACCTCCAAGGCATATCACAGTT	A01	-	61643228	61643427	3	0	200/50-1000	A9	11.203
AGGS694-2	846	CTCCCTTGTGCTCTTCTCTGAT	ACCTCCAAGGCATATCACAGTT	A01	-	56750062	56750261	1	0	200/50-1000	A9	11.203
AGGS694-2	846	CTCCCTTGTGCTCTTCTCTGAT	ACCTCCAAGGCATATCACAGTT	A01	-	54342833	54343032	3	0	200/50-1000	A9	11.203
AGGS694-2	846	CTCCCTTGTGCTCTTCTCTGAT	ACCTCCAAGGCATATCACAGTT	A01	-	49404903	49405102	3	0	200/50-1000	A9	11.203
AGGS694-2	846	CTCCCTTGTGCTCTTCTCTGAT	ACCTCCAAGGCATATCACAGTT	A01	-	37058063	37058262	2	0	200/50-1000	A9	11.203
AGGS694-2	846	CTCCCTTGTGCTCTTCTCTGAT	ACCTCCAAGGCATATCACAGTT	A01	-	32348687	32348886	2	0	200/50-1000	A9	11.203
AGGS694-2	846	CTCCCTTGTGCTCTTCTCTGAT	ACCTCCAAGGCATATCACAGTT	A02	+	75585574	75585773	0	0	200/50-1000	A9	11.203
AGGS694-2	846	CTCCCTTGTGCTCTTCTCTGAT	ACCTCCAAGGCATATCACAGTT	A02	+	59922169	59922368	0	0	200/50-1000	A9	11.203
AGGS694-2	846	CTCCCTTGTGCTCTTCTCTGAT	ACCTCCAAGGCATATCACAGTT	A02	+	58059172	58059371	2	0	200/50-1000	A9	11.203
AGGS694-2	846	CTCCCTTGTGCTCTTCTCTGAT	ACCTCCAAGGCATATCACAGTT	A02	+	57114972	57115171	0	0	200/50-1000	A9	11.203
AGGS694-2	846	CTCCCTTGTGCTCTTCTCTGAT	ACCTCCAAGGCATATCACAGTT	A02	+	48971353	48971552	0	0	200/50-1000	A9	11.203
AGGS694-2	846	CTCCCTTGTGCTCTTCTCTGAT	ACCTCCAAGGCATATCACAGTT	A02	+	47426676	47426875	2	0	200/50-1000	A9	11.203
AGGS694-2	846	CTCCCTTGTGCTCTTCTCTGAT	ACCTCCAAGGCATATCACAGTT	A02	+	39293726	39293925	1	0	200/50-1000	A9	11.203
AGGS694-2	846	CTCCCTTGTGCTCTTCTCTGAT	ACCTCCAAGGCATATCACAGTT	A02	+	28683685	28683884	1	0	200/50-1000	A9	11.203
AGGS694-2	846	CTCCCTTGTGCTCTTCTCTGAT	ACCTCCAAGGCATATCACAGTT	A02	-	66305144	66305343	2	0	200/50-1000	A9	11.203
AGGS694-2	846	CTCCCTTGTGCTCTTCTCTGAT	ACCTCCAAGGCATATCACAGTT	A02	-	65783964	65784163	1	0	200/50-1000	A9	11.203
AGGS694-2	846	CTCCCTTGTGCTCTTCTCTGAT	ACCTCCAAGGCATATCACAGTT	A02	-	55597398	55597596	2	0	199/50-1000	A9	11.203
AGGS694-2	846	CTCCCTTGTGCTCTTCTCTGAT	ACCTCCAAGGCATATCACAGTT	A02	-	51891504	51891703	2	0	200/50-1000	A9	11.203
AGGS694-2	846	CTCCCTTGTGCTCTTCTCTGAT	ACCTCCAAGGCATATCACAGTT	A02	-	44128935	44129134	1	0	200/50-1000	A9	11.203
AGGS694-2	846	CTCCCTTGTGCTCTTCTCTGAT	ACCTCCAAGGCATATCACAGTT	A02	-	29251402	29251601	2	0	200/50-1000	A9	11.203
AGGS694-2	846	CTCCCTTGTGCTCTTCTCTGAT	ACCTCCAAGGCATATCACAGTT	A02	-	24972700	24972899	2	0	200/50-1000	A9	11.203
AGGS694-2	846	CTCCCTTGTGCTCTTCTCTGAT	ACCTCCAAGGCATATCACAGTT	A02	-	23377430	23377642	2	0	213/50-1000	A9	11.203
AGGS694-2	846	CTCCCTTGTGCTCTTCTCTGAT	ACCTCCAAGGCATATCACAGTT	A03	+	122637381	122637580	2	0	200/50-1000	A9	11.203
AGGS694-2	846	CTCCCTTGTGCTCTTCTCTGAT	ACCTCCAAGGCATATCACAGTT	A03	+	109954584	109954783	2	0	200/50-1000	A9	11.203
AGGS694-2	846	CTCCCTTGTGCTCTTCTCTGAT	ACCTCCAAGGCATATCACAGTT	A03	+	108090723	108090823	1	0	101/50-1000	A9	11.203
AGGS694-2	846	CTCCCTTGTGCTCTTCTCTGAT	ACCTCCAAGGCATATCACAGTT	A03	+	103820249	103820448	2	0	200/50-1000	A9	11.203
AGGS694-2	846	CTCCCTTGTGCTCTTCTCTGAT	ACCTCCAAGGCATATCACAGTT	A03	+	102872869	102873068	1	0	200/50-1000	A9	11.203
AGGS694-2	846	CTCCCTTGTGCTCTTCTCTGAT	ACCTCCAAGGCATATCACAGTT	A03	+	99446302	99446501	3	0	200/50-1000	A9	11.203
AGGS694-2	846	CTCCCTTGTGCTCTTCTCTGAT	ACCTCCAAGGCATATCACAGTT	A03	+	84409934	84410133	3	0	200/50-1000	A9	11.203
AGGS694-2	846	CTCCCTTGTGCTCTTCTCTGAT	ACCTCCAAGGCATATCACAGTT	A03	+	76042497	76042696	3	0	200/50-1000	A9	11.203
AGGS694-2	846	CTCCCTTGTGCTCTTCTCTGAT	ACCTCCAAGGCATATCACAGTT	A03	+	48760716	48760915	3	1	200/50-1000	A9	11.203
AGGS694-2	846	CTCCCTTGTGCTCTTCTCTGAT	ACCTCCAAGGCATATCACAGTT	A03	+	46849237	46849436	0	0	200/50-1000	A9	11.203
AGGS694-2	846	CTCCCTTGTGCTCTTCTCTGAT	ACCTCCAAGGCATATCACAGTT	A03	+	14652163	14652362	1	0	200/50-1000	A9	11.203
AGGS694-2	846	CTCCCTTGTGCTCTTCTCTGAT	ACCTCCAAGGCATATCACAGTT	A03	-	98990174	98990373	1	0	200/50-1000	A9	11.203
AGGS694-2	846	CTCCCTTGTGCTCTTCTCTGAT	ACCTCCAAGGCATATCACAGTT	A03	-	98823499	98823698	1	0	200/50-1000	A9	11.203
AGGS694-2	846	CTCCCTTGTGCTCTTCTCTGAT	ACCTCCAAGGCATATCACAGTT	A03	-	95011485	95011684	0	0	200/50-1000	A9	11.203
AGGS694-2	846	CTCCCTTGTGCTCTTCTCTGAT	ACCTCCAAGGCATATCACAGTT	A03	-	92462226	92462425	2	0	200/50-1000	A9	11.203
AGGS694-2	846	CTCCCTTGTGCTCTTCTCTGAT	ACCTCCAAGGCATATCACAGTT	A03	-	78597307	78597506	1	0	200/50-1000	A9	11.203
AGGS694-2	846	CTCCCTTGTGCTCTTCTCTGAT	ACCTCCAAGGCATATCACAGTT	A03	-	69719883	69720082	1	0	200/50-1000	A9	11.203
AGGS694-2	846	CTCCCTTGTGCTCTTCTCTGAT	ACCTCCAAGGCATATCACAGTT	A03	-	53748824	53749023	1	0	200/50-1000	A9	11.203
AGGS694-2	846	CTCCCTTGTGCTCTTCTCTGAT	ACCTCCAAGGCATATCACAGTT	A03	-	43854101	43854300	2	0	200/50-1000	A9	11.203
AGGS694-2	846	CTCCCTTGTGCTCTTCTCTGAT	ACCTCCAAGGCATATCACAGTT	A03	-	38643134	38643333	1	0	200/50-1000	A9	11.203
AGGS694-2	846	CTCCCTTGTGCTCTTCTCTGAT	ACCTCCAAGGCATATCACAGTT	A03	-	37472304	37472503	2	0	200/50-1000	A9	11.203
AGGS694-2	846	CTCCCTTGTGCTCTTCTCTGAT	ACCTCCAAGGCATATCACAGTT	A04	+	92675557	92675756	3	0	200/50-1000	A9	11.203
AGGS694-2	846	CTCCCTTGTGCTCTTCTCTGAT	ACCTCCAAGGCATATCACAGTT	A04	+	87940893	87941092	2	0	200/50-1000	A9	11.203
AGGS694-2	846	CTCCCTTGTGCTCTTCTCTGAT	ACCTCCAAGGCATATCACAGTT	A04	+	83319523	83319722	2	0	200/50-1000	A9	11.203
AGGS694-2	846	CTCCCTTGTGCTCTTCTCTGAT	ACCTCCAAGGCATATCACAGTT	A04	+	70900354	70900553	1	0	200/50-1000	A9	11.203
AGGS694-2	846	CTCCCTTGTGCTCTTCTCTGAT	ACCTCCAAGGCATATCACAGTT	A04	+	66472127	66472362	2	0	236/50-1000	A9	11.203
AGGS694-2	846	CTCCCTTGTGCTCTTCTCTGAT	ACCTCCAAGGCATATCACAGTT	A04	+	64831662	64831861	1	0	200/50-1000	A9	11.203
AGGS694-2	846	CTCCCTTGTGCTCTTCTCTGAT	ACCTCCAAGGCATATCACAGTT	A04	+	54889464	54889663	0	0	200/50-1000	A9	11.203
AGGS694-2	846	CTCCCTTGTGCTCTTCTCTGAT	ACCTCCAAGGCATATCACAGTT	A04	+	53835656	53835855	2	0	200/50-1000	A9	11.203
AGGS694-2	846	CTCCCTTGTGCTCTTCTCTGAT	ACCTCCAAGGCATATCACAGTT	A04	+	51526289	51526525	0	0	237/50-1000	A9	11.203
AGGS694-2	846	CTCCCTTGTGCTCTTCTCTGAT	ACCTCCAAGGCATATCACAGTT	A04	+	45137034	45137233	0	0	200/50-1000	A9	11.203
AGGS694-2	846	CTCCCTTGTGCTCTTCTCTGAT	ACCTCCAAGGCATATCACAGTT	A04	+	43474008	43474246	1	0	239/50-1000	A9	11.203
AGGS694-2	846	CTCCCTTGTGCTCTTCTCTGAT	ACCTCCAAGGCATATCACAGTT	A04	+	35704430	35704629	0	0	200/50-1000	A9	11.203
AGGS694-2	846	CTCCCTTGTGCTCTTCTCTGAT	ACCTCCAAGGCATATCACAGTT	A04	+	35592459	35592658	2	0	200/50-1000	A9	11.203
AGGS694-2	846	CTCCCTTGTGCTCTTCTCTGAT	ACCTCCAAGGCATATCACAGTT	A04	+	32962854	32963053	1	0	200/50-1000	A9	11.203
AGGS694-2	846	CTCCCTTGTGCTCTTCTCTGAT	ACCTCCAAGGCATATCACAGTT	A04	+	23462549	23462746	2	0	198/50-1000	A9	11.203
AGGS694-2	846	CTCCCTTGTGCTCTTCTCTGAT	ACCTCCAAGGCATATCACAGTT	A04	-	106359500	106359699	2	0	200/50-1000	A9	11.203
AGGS694-2	846	CTCCCTTGTGCTCTTCTCTGAT	ACCTCCAAGGCATATCACAGTT	A04	-	102239333	102239532	2	0	200/50-1000	A9	11.203
AGGS694-2	846	CTCCCTTGTGCTCTTCTCTGAT	ACCTCCAAGGCATATCACAGTT	A04	-	94083676	94083875	0	0	200/50-1000	A9	11.203
AGGS694-2	846	CTCCCTTGTGCTCTTCTCTGAT	ACCTCCAAGGCATATCACAGTT	A04	-	84777327	84777526	1	0	200/50-1000	A9	11.203
AGGS694-2	846	CTCCCTTGTGCTCTTCTCTGAT	ACCTCCAAGGCATATCACAGTT	A04	-	81820105	81820304	0	0	200/50-1000	A9	11.203
AGGS694-2	846	CTCCCTTGTGCTCTTCTCTGAT	ACCTCCAAGGCATATCACAGTT	A04	-	74362317	74362516	2	0	200/50-1000	A9	11.203
AGGS694-2	846	CTCCCTTGTGCTCTTCTCTGAT	ACCTCCAAGGCATATCACAGTT	A04	-	68438339	68438598	3	1	260/50-1000	A9	11.203
AGGS694-2	846	CTCCCTTGTGCTCTTCTCTGAT	ACCTCCAAGGCATATCACAGTT	A04	-	62839113	62839312	2	0	200/50-1000	A9	11.203
AGGS694-2	846	CTCCCTTGTGCTCTTCTCTGAT	ACCTCCAAGGCATATCACAGTT	A04	-	51749068	51749267	0	0	200/50-1000	A9	11.203
AGGS694-2	846	CTCCCTTGTGCTCTTCTCTGAT	ACCTCCAAGGCATATCACAGTT	A04	-	36867431	36867630	2	0	200/50-1000	A9	11.203
AGGS694-2	846	CTCCCTTGTGCTCTTCTCTGAT	ACCTCCAAGGCATATCACAGTT	A04	-	9447496	9447727	1	0	232/50-1000	A9	11.203
AGGS694-2	846	CTCCCTTGTGCTCTTCTCTGAT	ACCTCCAAGGCATATCACAGTT	A05	+	77990541	77990740	2	0	200/50-1000	A9	11.203
AGGS694-2	846	CTCCCTTGTGCTCTTCTCTGAT	ACCTCCAAGGCATATCACAGTT	A05	+	71402148	71402347	2	0	200/50-1000	A9	11.203
AGGS694-2	846	CTCCCTTGTGCTCTTCTCTGAT	ACCTCCAAGGCATATCACAGTT	A05	+	64877143	64877342	2	0	200/50-1000	A9	11.203
AGGS694-2	846	CTCCCTTGTGCTCTTCTCTGAT	ACCTCCAAGGCATATCACAGTT	A05	+	62774123	62774322	2	0	200/50-1000	A9	11.203
AGGS694-2	846	CTCCCTTGTGCTCTTCTCTGAT	ACCTCCAAGGCATATCACAGTT	A05	+	59877827	59878026	0	0	200/50-1000	A9	11.203
AGGS694-2	846	CTCCCTTGTGCTCTTCTCTGAT	ACCTCCAAGGCATATCACAGTT	A05	+	31216607	31216806	1	1	200/50-1000	A9	11.203
AGGS694-2	846	CTCCCTTGTGCTCTTCTCTGAT	ACCTCCAAGGCATATCACAGTT	A05	-	101454315	101454514	2	0	200/50-1000	A9	11.203
AGGS694-2	846	CTCCCTTGTGCTCTTCTCTGAT	ACCTCCAAGGCATATCACAGTT	A05	-	81348357	81348556	0	0	200/50-1000	A9	11.203
AGGS694-2	846	CTCCCTTGTGCTCTTCTCTGAT	ACCTCCAAGGCATATCACAGTT	A05	-	72203847	72204046	2	0	200/50-1000	A9	11.203
AGGS694-2	846	CTCCCTTGTGCTCTTCTCTGAT	ACCTCCAAGGCATATCACAGTT	A05	-	67181169	67181368	2	0	200/50-1000	A9	11.203
AGGS694-2	846	CTCCCTTGTGCTCTTCTCTGAT	ACCTCCAAGGCATATCACAGTT	A05	-	66901742	66901941	0	0	200/50-1000	A9	11.203
AGGS694-2	846	CTCCCTTGTGCTCTTCTCTGAT	ACCTCCAAGGCATATCACAGTT	A05	-	57897981	57898180	2	0	200/50-1000	A9	11.203
AGGS694-2	846	CTCCCTTGTGCTCTTCTCTGAT	ACCTCCAAGGCATATCACAGTT	A05	-	57001752	57001950	3	0	199/50-1000	A9	11.203
AGGS694-2	846	CTCCCTTGTGCTCTTCTCTGAT	ACCTCCAAGGCATATCACAGTT	A05	-	53183927	53184126	2	0	200/50-1000	A9	11.203
AGGS694-2	846	CTCCCTTGTGCTCTTCTCTGAT	ACCTCCAAGGCATATCACAGTT	A05	-	51895419	51895618	3	0	200/50-1000	A9	11.203
AGGS694-2	846	CTCCCTTGTGCTCTTCTCTGAT	ACCTCCAAGGCATATCACAGTT	A05	-	50739871	50740070	0	0	200/50-1000	A9	11.203
AGGS694-2	846	CTCCCTTGTGCTCTTCTCTGAT	ACCTCCAAGGCATATCACAGTT	A05	-	39384124	39384323	1	0	200/50-1000	A9	11.203
AGGS694-2	846	CTCCCTTGTGCTCTTCTCTGAT	ACCTCCAAGGCATATCACAGTT	A05	-	29110736	29110935	3	0	200/50-1000	A9	11.203
AGGS694-2	846	CTCCCTTGTGCTCTTCTCTGAT	ACCTCCAAGGCATATCACAGTT	A06	+	108140740	108140939	0	0	200/50-1000	A9	11.203
AGGS694-2	846	CTCCCTTGTGCTCTTCTCTGAT	ACCTCCAAGGCATATCACAGTT	A06	+	90554828	90555027	0	0	200/50-1000	A9	11.203
AGGS694-2	846	CTCCCTTGTGCTCTTCTCTGAT	ACCTCCAAGGCATATCACAGTT	A06	+	84003971	84004170	0	0	200/50-1000	A9	11.203
AGGS694-2	846	CTCCCTTGTGCTCTTCTCTGAT	ACCTCCAAGGCATATCACAGTT	A06	+	82032138	82032337	2	0	200/50-1000	A9	11.203
AGGS694-2	846	CTCCCTTGTGCTCTTCTCTGAT	ACCTCCAAGGCATATCACAGTT	A06	+	78870066	78870265	1	0	200/50-1000	A9	11.203
AGGS694-2	846	CTCCCTTGTGCTCTTCTCTGAT	ACCTCCAAGGCATATCACAGTT	A06	+	78689036	78689235	1	0	200/50-1000	A9	11.203
AGGS694-2	846	CTCCCTTGTGCTCTTCTCTGAT	ACCTCCAAGGCATATCACAGTT	A06	+	65696122	65696321	1	0	200/50-1000	A9	11.203
AGGS694-2	846	CTCCCTTGTGCTCTTCTCTGAT	ACCTCCAAGGCATATCACAGTT	A06	+	50587352	50587551	2	0	200/50-1000	A9	11.203
AGGS694-2	846	CTCCCTTGTGCTCTTCTCTGAT	ACCTCCAAGGCATATCACAGTT	A06	+	41757093	41757292	3	0	200/50-1000	A9	11.203
AGGS694-2	846	CTCCCTTGTGCTCTTCTCTGAT	ACCTCCAAGGCATATCACAGTT	A06	+	38845761	38845960	1	1	200/50-1000	A9	11.203
AGGS694-2	846	CTCCCTTGTGCTCTTCTCTGAT	ACCTCCAAGGCATATCACAGTT	A06	+	28387477	28387676	2	0	200/50-1000	A9	11.203
AGGS694-2	846	CTCCCTTGTGCTCTTCTCTGAT	ACCTCCAAGGCATATCACAGTT	A06	-	85141943	85142142	2	0	200/50-1000	A9	11.203
AGGS694-2	846	CTCCCTTGTGCTCTTCTCTGAT	ACCTCCAAGGCATATCACAGTT	A06	-	80882139	80882338	2	0	200/50-1000	A9	11.203
AGGS694-2	846	CTCCCTTGTGCTCTTCTCTGAT	ACCTCCAAGGCATATCACAGTT	A06	-	78229439	78229638	2	0	200/50-1000	A9	11.203
AGGS694-2	846	CTCCCTTGTGCTCTTCTCTGAT	ACCTCCAAGGCATATCACAGTT	A06	-	69745046	69745245	1	0	200/50-1000	A9	11.203
AGGS694-2	846	CTCCCTTGTGCTCTTCTCTGAT	ACCTCCAAGGCATATCACAGTT	A06	-	68053270	68053469	1	0	200/50-1000	A9	11.203
AGGS694-2	846	CTCCCTTGTGCTCTTCTCTGAT	ACCTCCAAGGCATATCACAGTT	A06	-	67335168	67335367	1	0	200/50-1000	A9	11.203
AGGS694-2	846	CTCCCTTGTGCTCTTCTCTGAT	ACCTCCAAGGCATATCACAGTT	A06	-	63827644	63827843	2	0	200/50-1000	A9	11.203
AGGS694-2	846	CTCCCTTGTGCTCTTCTCTGAT	ACCTCCAAGGCATATCACAGTT	A06	-	61663028	61663227	0	0	200/50-1000	A9	11.203
AGGS694-2	846	CTCCCTTGTGCTCTTCTCTGAT	ACCTCCAAGGCATATCACAGTT	A06	-	56869406	56869605	3	0	200/50-1000	A9	11.203
AGGS694-2	846	CTCCCTTGTGCTCTTCTCTGAT	ACCTCCAAGGCATATCACAGTT	A06	-	54608135	54608334	1	0	200/50-1000	A9	11.203
AGGS694-2	846	CTCCCTTGTGCTCTTCTCTGAT	ACCTCCAAGGCATATCACAGTT	A06	-	54007720	54007919	2	0	200/50-1000	A9	11.203
AGGS694-2	846	CTCCCTTGTGCTCTTCTCTGAT	ACCTCCAAGGCATATCACAGTT	A06	-	45326405	45326604	2	0	200/50-1000	A9	11.203
AGGS694-2	846	CTCCCTTGTGCTCTTCTCTGAT	ACCTCCAAGGCATATCACAGTT	A06	-	45265625	45265824	2	0	200/50-1000	A9	11.203
AGGS694-2	846	CTCCCTTGTGCTCTTCTCTGAT	ACCTCCAAGGCATATCACAGTT	A06	-	42888023	42888222	2	0	200/50-1000	A9	11.203
AGGS694-2	846	CTCCCTTGTGCTCTTCTCTGAT	ACCTCCAAGGCATATCACAGTT	A06	-	42350810	42351009	3	0	200/50-1000	A9	11.203
AGGS694-2	846	CTCCCTTGTGCTCTTCTCTGAT	ACCTCCAAGGCATATCACAGTT	A06	-	42345922	42346121	2	0	200/50-1000	A9	11.203
AGGS694-2	846	CTCCCTTGTGCTCTTCTCTGAT	ACCTCCAAGGCATATCACAGTT	A06	-	26221790	26221989	1	0	200/50-1000	A9	11.203
AGGS694-2	846	CTCCCTTGTGCTCTTCTCTGAT	ACCTCCAAGGCATATCACAGTT	A07	+	70466915	70467114	2	0	200/50-1000	A9	11.203
AGGS694-2	846	CTCCCTTGTGCTCTTCTCTGAT	ACCTCCAAGGCATATCACAGTT	A07	+	55031898	55032097	2	0	200/50-1000	A9	11.203
AGGS694-2	846	CTCCCTTGTGCTCTTCTCTGAT	ACCTCCAAGGCATATCACAGTT	A07	+	53527610	53527809	0	0	200/50-1000	A9	11.203
AGGS694-2	846	CTCCCTTGTGCTCTTCTCTGAT	ACCTCCAAGGCATATCACAGTT	A07	+	53521584	53521782	0	0	199/50-1000	A9	11.203
AGGS694-2	846	CTCCCTTGTGCTCTTCTCTGAT	ACCTCCAAGGCATATCACAGTT	A07	+	53515385	53515583	0	0	199/50-1000	A9	11.203
AGGS694-2	846	CTCCCTTGTGCTCTTCTCTGAT	ACCTCCAAGGCATATCACAGTT	A07	+	39404602	39404801	0	0	200/50-1000	A9	11.203
AGGS694-2	846	CTCCCTTGTGCTCTTCTCTGAT	ACCTCCAAGGCATATCACAGTT	A07	+	36572950	36573149	2	0	200/50-1000	A9	11.203
AGGS694-2	846	CTCCCTTGTGCTCTTCTCTGAT	ACCTCCAAGGCATATCACAGTT	A07	+	36464864	36465063	2	0	200/50-1000	A9	11.203
AGGS694-2	846	CTCCCTTGTGCTCTTCTCTGAT	ACCTCCAAGGCATATCACAGTT	A07	+	35622822	35623021	2	0	200/50-1000	A9	11.203
AGGS694-2	846	CTCCCTTGTGCTCTTCTCTGAT	ACCTCCAAGGCATATCACAGTT	A07	+	31570513	31570712	0	0	200/50-1000	A9	11.203
AGGS694-2	846	CTCCCTTGTGCTCTTCTCTGAT	ACCTCCAAGGCATATCACAGTT	A07	+	29152026	29152225	1	0	200/50-1000	A9	11.203
AGGS694-2	846	CTCCCTTGTGCTCTTCTCTGAT	ACCTCCAAGGCATATCACAGTT	A07	-	61422456	61422655	2	0	200/50-1000	A9	11.203
AGGS694-2	846	CTCCCTTGTGCTCTTCTCTGAT	ACCTCCAAGGCATATCACAGTT	A07	-	51683413	51683612	2	0	200/50-1000	A9	11.203
AGGS694-2	846	CTCCCTTGTGCTCTTCTCTGAT	ACCTCCAAGGCATATCACAGTT	A07	-	50460491	50460690	2	0	200/50-1000	A9	11.203
AGGS694-2	846	CTCCCTTGTGCTCTTCTCTGAT	ACCTCCAAGGCATATCACAGTT	A07	-	44226581	44226780	0	0	200/50-1000	A9	11.203
AGGS694-2	846	CTCCCTTGTGCTCTTCTCTGAT	ACCTCCAAGGCATATCACAGTT	A07	-	35978329	35978528	2	0	200/50-1000	A9	11.203
AGGS694-2	846	CTCCCTTGTGCTCTTCTCTGAT	ACCTCCAAGGCATATCACAGTT	A07	-	34098580	34098779	1	0	200/50-1000	A9	11.203
AGGS694-2	846	CTCCCTTGTGCTCTTCTCTGAT	ACCTCCAAGGCATATCACAGTT	A07	-	32171061	32171260	0	0	200/50-1000	A9	11.203
AGGS694-2	846	CTCCCTTGTGCTCTTCTCTGAT	ACCTCCAAGGCATATCACAGTT	A07	-	30789225	30789424	2	0	200/50-1000	A9	11.203
AGGS694-2	846	CTCCCTTGTGCTCTTCTCTGAT	ACCTCCAAGGCATATCACAGTT	A07	-	27353344	27353543	2	0	200/50-1000	A9	11.203
AGGS694-2	846	CTCCCTTGTGCTCTTCTCTGAT	ACCTCCAAGGCATATCACAGTT	A08	+	20863723	20863922	2	0	200/50-1000	A9	11.203
AGGS694-2	846	CTCCCTTGTGCTCTTCTCTGAT	ACCTCCAAGGCATATCACAGTT	A08	+	1516201	1516400	2	0	200/50-1000	A9	11.203
AGGS694-2	846	CTCCCTTGTGCTCTTCTCTGAT	ACCTCCAAGGCATATCACAGTT	A09	+	107770776	107770975	2	0	200/50-1000	A9	11.203
AGGS694-2	846	CTCCCTTGTGCTCTTCTCTGAT	ACCTCCAAGGCATATCACAGTT	A09	+	87450036	87450262	1	0	227/50-1000	A9	11.203
AGGS694-2	846	CTCCCTTGTGCTCTTCTCTGAT	ACCTCCAAGGCATATCACAGTT	A09	+	74851321	74851520	0	1	200/50-1000	A9	11.203
AGGS694-2	846	CTCCCTTGTGCTCTTCTCTGAT	ACCTCCAAGGCATATCACAGTT	A09	+	72624498	72624697	1	0	200/50-1000	A9	11.203
AGGS694-2	846	CTCCCTTGTGCTCTTCTCTGAT	ACCTCCAAGGCATATCACAGTT	A09	+	70281351	70281550	0	0	200/50-1000	A9	11.203
AGGS694-2	846	CTCCCTTGTGCTCTTCTCTGAT	ACCTCCAAGGCATATCACAGTT	A09	+	69934873	69935072	1	0	200/50-1000	A9	11.203
AGGS694-2	846	CTCCCTTGTGCTCTTCTCTGAT	ACCTCCAAGGCATATCACAGTT	A09	+	69801966	69802165	2	0	200/50-1000	A9	11.203
AGGS694-2	846	CTCCCTTGTGCTCTTCTCTGAT	ACCTCCAAGGCATATCACAGTT	A09	+	68906487	68906686	3	0	200/50-1000	A9	11.203
AGGS694-2	846	CTCCCTTGTGCTCTTCTCTGAT	ACCTCCAAGGCATATCACAGTT	A09	+	67333309	67333508	1	0	200/50-1000	A9	11.203
AGGS694-2	846	CTCCCTTGTGCTCTTCTCTGAT	ACCTCCAAGGCATATCACAGTT	A09	+	54787753	54787952	1	0	200/50-1000	A9	11.203
AGGS694-2	846	CTCCCTTGTGCTCTTCTCTGAT	ACCTCCAAGGCATATCACAGTT	A09	+	46498975	46499174	2	0	200/50-1000	A9	11.203
AGGS694-2	846	CTCCCTTGTGCTCTTCTCTGAT	ACCTCCAAGGCATATCACAGTT	A09	+	46466667	46466866	2	0	200/50-1000	A9	11.203
AGGS694-2	846	CTCCCTTGTGCTCTTCTCTGAT	ACCTCCAAGGCATATCACAGTT	A09	+	40811449	40811648	1	0	200/50-1000	A9	11.203
AGGS694-2	846	CTCCCTTGTGCTCTTCTCTGAT	ACCTCCAAGGCATATCACAGTT	A09	+	34642872	34643071	2	0	200/50-1000	A9	11.203
AGGS694-2	846	CTCCCTTGTGCTCTTCTCTGAT	ACCTCCAAGGCATATCACAGTT	A09	+	33127367	33127566	1	0	200/50-1000	A9	11.203
AGGS694-2	846	CTCCCTTGTGCTCTTCTCTGAT	ACCTCCAAGGCATATCACAGTT	A09	-	93435669	93435868	3	0	200/50-1000	A9	11.203
AGGS694-2	846	CTCCCTTGTGCTCTTCTCTGAT	ACCTCCAAGGCATATCACAGTT	A09	-	84445944	84446143	0	0	200/50-1000	A9	11.203
AGGS694-2	846	CTCCCTTGTGCTCTTCTCTGAT	ACCTCCAAGGCATATCACAGTT	A09	-	79450302	79450501	1	0	200/50-1000	A9	11.203
AGGS694-2	846	CTCCCTTGTGCTCTTCTCTGAT	ACCTCCAAGGCATATCACAGTT	A09	-	76586997	76587196	1	0	200/50-1000	A9	11.203
AGGS694-2	846	CTCCCTTGTGCTCTTCTCTGAT	ACCTCCAAGGCATATCACAGTT	A09	-	74021202	74021401	2	0	200/50-1000	A9	11.203
AGGS694-2	846	CTCCCTTGTGCTCTTCTCTGAT	ACCTCCAAGGCATATCACAGTT	A09	-	72646822	72647021	1	0	200/50-1000	A9	11.203
AGGS694-2	846	CTCCCTTGTGCTCTTCTCTGAT	ACCTCCAAGGCATATCACAGTT	A09	-	72481094	72481292	2	0	199/50-1000	A9	11.203
AGGS694-2	846	CTCCCTTGTGCTCTTCTCTGAT	ACCTCCAAGGCATATCACAGTT	A09	-	64717621	64717809	2	0	189/50-1000	A9	11.203
AGGS694-2	846	CTCCCTTGTGCTCTTCTCTGAT	ACCTCCAAGGCATATCACAGTT	A09	-	60613456	60613655	0	0	200/50-1000	A9	11.203
AGGS694-2	846	CTCCCTTGTGCTCTTCTCTGAT	ACCTCCAAGGCATATCACAGTT	A09	-	59412179	59412378	2	0	200/50-1000	A9	11.203
AGGS694-2	846	CTCCCTTGTGCTCTTCTCTGAT	ACCTCCAAGGCATATCACAGTT	A09	-	49941085	49941284	2	0	200/50-1000	A9	11.203
AGGS694-2	846	CTCCCTTGTGCTCTTCTCTGAT	ACCTCCAAGGCATATCACAGTT	A09	-	39443663	39443862	1	0	200/50-1000	A9	11.203
AGGS694-2	846	CTCCCTTGTGCTCTTCTCTGAT	ACCTCCAAGGCATATCACAGTT	A09	-	35141255	35141454	1	0	200/50-1000	A9	11.203
AGGS694-2	846	CTCCCTTGTGCTCTTCTCTGAT	ACCTCCAAGGCATATCACAGTT	A09	-	28830278	28830477	0	0	200/50-1000	A9	11.203
AGGS694-2	846	CTCCCTTGTGCTCTTCTCTGAT	ACCTCCAAGGCATATCACAGTT	A09	-	21978957	21979156	1	0	200/50-1000	A9	11.203
AGGS694-2	846	CTCCCTTGTGCTCTTCTCTGAT	ACCTCCAAGGCATATCACAGTT	A10	+	102089758	102089957	1	0	200/50-1000	A9	11.203
AGGS694-2	846	CTCCCTTGTGCTCTTCTCTGAT	ACCTCCAAGGCATATCACAGTT	A10	+	81673778	81673977	3	0	200/50-1000	A9	11.203
AGGS694-2	846	CTCCCTTGTGCTCTTCTCTGAT	ACCTCCAAGGCATATCACAGTT	A10	+	74553119	74553318	2	0	200/50-1000	A9	11.203
AGGS694-2	846	CTCCCTTGTGCTCTTCTCTGAT	ACCTCCAAGGCATATCACAGTT	A10	+	65799115	65799314	3	0	200/50-1000	A9	11.203
AGGS694-2	846	CTCCCTTGTGCTCTTCTCTGAT	ACCTCCAAGGCATATCACAGTT	A10	+	62576173	62576372	1	0	200/50-1000	A9	11.203
AGGS694-2	846	CTCCCTTGTGCTCTTCTCTGAT	ACCTCCAAGGCATATCACAGTT	A10	+	54894635	54894834	2	0	200/50-1000	A9	11.203
AGGS694-2	846	CTCCCTTGTGCTCTTCTCTGAT	ACCTCCAAGGCATATCACAGTT	A10	+	48291355	48291554	2	0	200/50-1000	A9	11.203
AGGS694-2	846	CTCCCTTGTGCTCTTCTCTGAT	ACCTCCAAGGCATATCACAGTT	A10	+	42512380	42512579	3	0	200/50-1000	A9	11.203
AGGS694-2	846	CTCCCTTGTGCTCTTCTCTGAT	ACCTCCAAGGCATATCACAGTT	A10	+	41685994	41686193	2	0	200/50-1000	A9	11.203
AGGS694-2	846	CTCCCTTGTGCTCTTCTCTGAT	ACCTCCAAGGCATATCACAGTT	A10	+	28742043	28742242	2	0	200/50-1000	A9	11.203
AGGS694-2	846	CTCCCTTGTGCTCTTCTCTGAT	ACCTCCAAGGCATATCACAGTT	A10	+	19132306	19132505	3	0	200/50-1000	A9	11.203
AGGS694-2	846	CTCCCTTGTGCTCTTCTCTGAT	ACCTCCAAGGCATATCACAGTT	A10	+	15089879	15090078	2	0	200/50-1000	A9	11.203
AGGS694-2	846	CTCCCTTGTGCTCTTCTCTGAT	ACCTCCAAGGCATATCACAGTT	A10	-	96452299	96452498	0	0	200/50-1000	A9	11.203
AGGS694-2	846	CTCCCTTGTGCTCTTCTCTGAT	ACCTCCAAGGCATATCACAGTT	A10	-	83471698	83471897	1	0	200/50-1000	A9	11.203
AGGS694-2	846	CTCCCTTGTGCTCTTCTCTGAT	ACCTCCAAGGCATATCACAGTT	A10	-	80464282	80464481	2	0	200/50-1000	A9	11.203
AGGS694-2	846	CTCCCTTGTGCTCTTCTCTGAT	ACCTCCAAGGCATATCACAGTT	A10	-	69138840	69139039	3	0	200/50-1000	A9	11.203
AGGS694-2	846	CTCCCTTGTGCTCTTCTCTGAT	ACCTCCAAGGCATATCACAGTT	A10	-	68952204	68952403	2	0	200/50-1000	A9	11.203
AGGS694-2	846	CTCCCTTGTGCTCTTCTCTGAT	ACCTCCAAGGCATATCACAGTT	A10	-	68163030	68163229	2	0	200/50-1000	A9	11.203
AGGS694-2	846	CTCCCTTGTGCTCTTCTCTGAT	ACCTCCAAGGCATATCACAGTT	A10	-	67609434	67609633	1	0	200/50-1000	A9	11.203
AGGS694-2	846	CTCCCTTGTGCTCTTCTCTGAT	ACCTCCAAGGCATATCACAGTT	A10	-	64217245	64217444	2	0	200/50-1000	A9	11.203
AGGS694-2	846	CTCCCTTGTGCTCTTCTCTGAT	ACCTCCAAGGCATATCACAGTT	A10	-	48268501	48268700	2	0	200/50-1000	A9	11.203
AGGS694-2	846	CTCCCTTGTGCTCTTCTCTGAT	ACCTCCAAGGCATATCACAGTT	A10	-	45616221	45616420	1	0	200/50-1000	A9	11.203
AGGS694-2	846	CTCCCTTGTGCTCTTCTCTGAT	ACCTCCAAGGCATATCACAGTT	A10	-	44666641	44666840	2	0	200/50-1000	A9	11.203
AGGS694-2	846	CTCCCTTGTGCTCTTCTCTGAT	ACCTCCAAGGCATATCACAGTT	A10	-	43781168	43781367	3	0	200/50-1000	A9	11.203
AGGS694-2	846	CTCCCTTGTGCTCTTCTCTGAT	ACCTCCAAGGCATATCACAGTT	A10	-	40055457	40055656	3	0	200/50-1000	A9	11.203
AGGS694-2	846	CTCCCTTGTGCTCTTCTCTGAT	ACCTCCAAGGCATATCACAGTT	A10	-	35381988	35382187	2	0	200/50-1000	A9	11.203
AGGS694-2	846	CTCCCTTGTGCTCTTCTCTGAT	ACCTCCAAGGCATATCACAGTT	A10	-	24321634	24321833	2	0	200/50-1000	A9	11.203
AGGS694-2	846	CTCCCTTGTGCTCTTCTCTGAT	ACCTCCAAGGCATATCACAGTT	A10	-	23689882	23690081	2	0	200/50-1000	A9	11.203
AGGS694-2	846	CTCCCTTGTGCTCTTCTCTGAT	ACCTCCAAGGCATATCACAGTT	A10	-	23655693	23655892	2	0	200/50-1000	A9	11.203
AGGS694-2	846	CTCCCTTGTGCTCTTCTCTGAT	ACCTCCAAGGCATATCACAGTT	A10	-	13390248	13390447	0	0	200/50-1000	A9	11.203
AGGS694-2	846	CTCCCTTGTGCTCTTCTCTGAT	ACCTCCAAGGCATATCACAGTT	Adur1722	+	21559	21758	0	0	200/50-1000	A9	11.203
AGGS694-2	846	CTCCCTTGTGCTCTTCTCTGAT	ACCTCCAAGGCATATCACAGTT	Adur2830	-	125	324	1	0	200/50-1000	A9	11.203
AGGS694-2	846	CTCCCTTGTGCTCTTCTCTGAT	ACCTCCAAGGCATATCACAGTT	Adur331	+	240881	241080	1	0	200/50-1000	A9	11.203
AGGS694-2	846	CTCCCTTGTGCTCTTCTCTGAT	ACCTCCAAGGCATATCACAGTT	Adur1427	-	22196	22395	1	0	200/50-1000	A9	11.203
AGGS694-2	846	CTCCCTTGTGCTCTTCTCTGAT	ACCTCCAAGGCATATCACAGTT	Adur2769	+	572	771	2	0	200/50-1000	A9	11.203
AGGS694-2	846	CTCCCTTGTGCTCTTCTCTGAT	ACCTCCAAGGCATATCACAGTT	B01	+	126805556	126805755	2	0	200/50-1000	A9	11.203
AGGS694-2	846	CTCCCTTGTGCTCTTCTCTGAT	ACCTCCAAGGCATATCACAGTT	B01	+	119603047	119603246	0	0	200/50-1000	A9	11.203
AGGS694-2	846	CTCCCTTGTGCTCTTCTCTGAT	ACCTCCAAGGCATATCACAGTT	B01	+	118915952	118916151	2	0	200/50-1000	A9	11.203
AGGS694-2	846	CTCCCTTGTGCTCTTCTCTGAT	ACCTCCAAGGCATATCACAGTT	B01	+	116806389	116806588	0	0	200/50-1000	A9	11.203
AGGS694-2	846	CTCCCTTGTGCTCTTCTCTGAT	ACCTCCAAGGCATATCACAGTT	B01	+	108288696	108288895	0	0	200/50-1000	A9	11.203
AGGS694-2	846	CTCCCTTGTGCTCTTCTCTGAT	ACCTCCAAGGCATATCACAGTT	B01	+	107933770	107933969	2	0	200/50-1000	A9	11.203
AGGS694-2	846	CTCCCTTGTGCTCTTCTCTGAT	ACCTCCAAGGCATATCACAGTT	B01	+	105260408	105260607	0	0	200/50-1000	A9	11.203
AGGS694-2	846	CTCCCTTGTGCTCTTCTCTGAT	ACCTCCAAGGCATATCACAGTT	B01	+	102954436	102954635	1	0	200/50-1000	A9	11.203
AGGS694-2	846	CTCCCTTGTGCTCTTCTCTGAT	ACCTCCAAGGCATATCACAGTT	B01	+	102421771	102421970	2	0	200/50-1000	A9	11.203
AGGS694-2	846	CTCCCTTGTGCTCTTCTCTGAT	ACCTCCAAGGCATATCACAGTT	B01	+	92251625	92251824	2	0	200/50-1000	A9	11.203
AGGS694-2	846	CTCCCTTGTGCTCTTCTCTGAT	ACCTCCAAGGCATATCACAGTT	B01	+	88786608	88786807	1	0	200/50-1000	A9	11.203
AGGS694-2	846	CTCCCTTGTGCTCTTCTCTGAT	ACCTCCAAGGCATATCACAGTT	B01	+	87369177	87369376	1	0	200/50-1000	A9	11.203
AGGS694-2	846	CTCCCTTGTGCTCTTCTCTGAT	ACCTCCAAGGCATATCACAGTT	B01	+	85607463	85607662	0	0	200/50-1000	A9	11.203
AGGS694-2	846	CTCCCTTGTGCTCTTCTCTGAT	ACCTCCAAGGCATATCACAGTT	B01	+	79826605	79826804	0	0	200/50-1000	A9	11.203
AGGS694-2	846	CTCCCTTGTGCTCTTCTCTGAT	ACCTCCAAGGCATATCACAGTT	B01	+	77709317	77709516	1	0	200/50-1000	A9	11.203
AGGS694-2	846	CTCCCTTGTGCTCTTCTCTGAT	ACCTCCAAGGCATATCACAGTT	B01	+	75950507	75950706	1	0	200/50-1000	A9	11.203
AGGS694-2	846	CTCCCTTGTGCTCTTCTCTGAT	ACCTCCAAGGCATATCACAGTT	B01	+	75328297	75328496	2	0	200/50-1000	A9	11.203
AGGS694-2	846	CTCCCTTGTGCTCTTCTCTGAT	ACCTCCAAGGCATATCACAGTT	B01	+	75321956	75322155	2	0	200/50-1000	A9	11.203
AGGS694-2	846	CTCCCTTGTGCTCTTCTCTGAT	ACCTCCAAGGCATATCACAGTT	B01	+	72764461	72764660	2	0	200/50-1000	A9	11.203
AGGS694-2	846	CTCCCTTGTGCTCTTCTCTGAT	ACCTCCAAGGCATATCACAGTT	B01	+	69816306	69816505	1	0	200/50-1000	A9	11.203
AGGS694-2	846	CTCCCTTGTGCTCTTCTCTGAT	ACCTCCAAGGCATATCACAGTT	B01	+	56021274	56021473	2	0	200/50-1000	A9	11.203
AGGS694-2	846	CTCCCTTGTGCTCTTCTCTGAT	ACCTCCAAGGCATATCACAGTT	B01	+	47896996	47897195	1	0	200/50-1000	A9	11.203
AGGS694-2	846	CTCCCTTGTGCTCTTCTCTGAT	ACCTCCAAGGCATATCACAGTT	B01	+	46356152	46356351	1	0	200/50-1000	A9	11.203
AGGS694-2	846	CTCCCTTGTGCTCTTCTCTGAT	ACCTCCAAGGCATATCACAGTT	B01	+	45682403	45682602	2	0	200/50-1000	A9	11.203
AGGS694-2	846	CTCCCTTGTGCTCTTCTCTGAT	ACCTCCAAGGCATATCACAGTT	B01	+	45254221	45254420	2	0	200/50-1000	A9	11.203
AGGS694-2	846	CTCCCTTGTGCTCTTCTCTGAT	ACCTCCAAGGCATATCACAGTT	B01	+	41558832	41559031	0	0	200/50-1000	A9	11.203
AGGS694-2	846	CTCCCTTGTGCTCTTCTCTGAT	ACCTCCAAGGCATATCACAGTT	B01	+	39149007	39149206	1	0	200/50-1000	A9	11.203
AGGS694-2	846	CTCCCTTGTGCTCTTCTCTGAT	ACCTCCAAGGCATATCACAGTT	B01	+	36949457	36949656	2	0	200/50-1000	A9	11.203
AGGS694-2	846	CTCCCTTGTGCTCTTCTCTGAT	ACCTCCAAGGCATATCACAGTT	B01	+	34492456	34492655	0	0	200/50-1000	A9	11.203
AGGS694-2	846	CTCCCTTGTGCTCTTCTCTGAT	ACCTCCAAGGCATATCACAGTT	B01	+	29569835	29570034	1	0	200/50-1000	A9	11.203
AGGS694-2	846	CTCCCTTGTGCTCTTCTCTGAT	ACCTCCAAGGCATATCACAGTT	B01	+	29219236	29219435	1	0	200/50-1000	A9	11.203
AGGS694-2	846	CTCCCTTGTGCTCTTCTCTGAT	ACCTCCAAGGCATATCACAGTT	B01	+	23210926	23211125	0	0	200/50-1000	A9	11.203
AGGS694-2	846	CTCCCTTGTGCTCTTCTCTGAT	ACCTCCAAGGCATATCACAGTT	B01	+	22308914	22309113	2	0	200/50-1000	A9	11.203
AGGS694-2	846	CTCCCTTGTGCTCTTCTCTGAT	ACCTCCAAGGCATATCACAGTT	B01	+	19339708	19339907	2	0	200/50-1000	A9	11.203
AGGS694-2	846	CTCCCTTGTGCTCTTCTCTGAT	ACCTCCAAGGCATATCACAGTT	B01	-	119870577	119870776	1	0	200/50-1000	A9	11.203
AGGS694-2	846	CTCCCTTGTGCTCTTCTCTGAT	ACCTCCAAGGCATATCACAGTT	B01	-	117267876	117268075	1	0	200/50-1000	A9	11.203
AGGS694-2	846	CTCCCTTGTGCTCTTCTCTGAT	ACCTCCAAGGCATATCACAGTT	B01	-	111468667	111468866	0	0	200/50-1000	A9	11.203
AGGS694-2	846	CTCCCTTGTGCTCTTCTCTGAT	ACCTCCAAGGCATATCACAGTT	B01	-	104652759	104652958	2	0	200/50-1000	A9	11.203
AGGS694-2	846	CTCCCTTGTGCTCTTCTCTGAT	ACCTCCAAGGCATATCACAGTT	B01	-	103749538	103749737	0	0	200/50-1000	A9	11.203
AGGS694-2	846	CTCCCTTGTGCTCTTCTCTGAT	ACCTCCAAGGCATATCACAGTT	B01	-	96203979	96204178	1	0	200/50-1000	A9	11.203
AGGS694-2	846	CTCCCTTGTGCTCTTCTCTGAT	ACCTCCAAGGCATATCACAGTT	B01	-	94202089	94202288	0	0	200/50-1000	A9	11.203
AGGS694-2	846	CTCCCTTGTGCTCTTCTCTGAT	ACCTCCAAGGCATATCACAGTT	B01	-	92576988	92577187	2	0	200/50-1000	A9	11.203
AGGS694-2	846	CTCCCTTGTGCTCTTCTCTGAT	ACCTCCAAGGCATATCACAGTT	B01	-	92019023	92019222	1	0	200/50-1000	A9	11.203
AGGS694-2	846	CTCCCTTGTGCTCTTCTCTGAT	ACCTCCAAGGCATATCACAGTT	B01	-	90481197	90481396	0	0	200/50-1000	A9	11.203
AGGS694-2	846	CTCCCTTGTGCTCTTCTCTGAT	ACCTCCAAGGCATATCACAGTT	B01	-	90417610	90417809	1	0	200/50-1000	A9	11.203
AGGS694-2	846	CTCCCTTGTGCTCTTCTCTGAT	ACCTCCAAGGCATATCACAGTT	B01	-	88626831	88627030	1	0	200/50-1000	A9	11.203
AGGS694-2	846	CTCCCTTGTGCTCTTCTCTGAT	ACCTCCAAGGCATATCACAGTT	B01	-	87179110	87179309	0	0	200/50-1000	A9	11.203
AGGS694-2	846	CTCCCTTGTGCTCTTCTCTGAT	ACCTCCAAGGCATATCACAGTT	B01	-	82385761	82385960	1	0	200/50-1000	A9	11.203
AGGS694-2	846	CTCCCTTGTGCTCTTCTCTGAT	ACCTCCAAGGCATATCACAGTT	B01	-	80975779	80975978	0	0	200/50-1000	A9	11.203
AGGS694-2	846	CTCCCTTGTGCTCTTCTCTGAT	ACCTCCAAGGCATATCACAGTT	B01	-	78868431	78868630	1	0	200/50-1000	A9	11.203
AGGS694-2	846	CTCCCTTGTGCTCTTCTCTGAT	ACCTCCAAGGCATATCACAGTT	B01	-	75029629	75029828	0	0	200/50-1000	A9	11.203
AGGS694-2	846	CTCCCTTGTGCTCTTCTCTGAT	ACCTCCAAGGCATATCACAGTT	B01	-	70080283	70080482	2	0	200/50-1000	A9	11.203
AGGS694-2	846	CTCCCTTGTGCTCTTCTCTGAT	ACCTCCAAGGCATATCACAGTT	B01	-	70049480	70049679	3	0	200/50-1000	A9	11.203
AGGS694-2	846	CTCCCTTGTGCTCTTCTCTGAT	ACCTCCAAGGCATATCACAGTT	B01	-	68280869	68281068	2	0	200/50-1000	A9	11.203
AGGS694-2	846	CTCCCTTGTGCTCTTCTCTGAT	ACCTCCAAGGCATATCACAGTT	B01	-	61397787	61397986	1	0	200/50-1000	A9	11.203
AGGS694-2	846	CTCCCTTGTGCTCTTCTCTGAT	ACCTCCAAGGCATATCACAGTT	B01	-	58664425	58664624	0	0	200/50-1000	A9	11.203
AGGS694-2	846	CTCCCTTGTGCTCTTCTCTGAT	ACCTCCAAGGCATATCACAGTT	B01	-	57774642	57774841	1	0	200/50-1000	A9	11.203
AGGS694-2	846	CTCCCTTGTGCTCTTCTCTGAT	ACCTCCAAGGCATATCACAGTT	B01	-	57200842	57201041	1	0	200/50-1000	A9	11.203
AGGS694-2	846	CTCCCTTGTGCTCTTCTCTGAT	ACCTCCAAGGCATATCACAGTT	B01	-	51527736	51527935	2	0	200/50-1000	A9	11.203
AGGS694-2	846	CTCCCTTGTGCTCTTCTCTGAT	ACCTCCAAGGCATATCACAGTT	B01	-	51132453	51132652	1	0	200/50-1000	A9	11.203
AGGS694-2	846	CTCCCTTGTGCTCTTCTCTGAT	ACCTCCAAGGCATATCACAGTT	B01	-	44504314	44504513	0	0	200/50-1000	A9	11.203
AGGS694-2	846	CTCCCTTGTGCTCTTCTCTGAT	ACCTCCAAGGCATATCACAGTT	B01	-	36365964	36366163	0	0	200/50-1000	A9	11.203
AGGS694-2	846	CTCCCTTGTGCTCTTCTCTGAT	ACCTCCAAGGCATATCACAGTT	B01	-	34535884	34536083	1	0	200/50-1000	A9	11.203
AGGS694-2	846	CTCCCTTGTGCTCTTCTCTGAT	ACCTCCAAGGCATATCACAGTT	B01	-	33619796	33619995	0	0	200/50-1000	A9	11.203
AGGS694-2	846	CTCCCTTGTGCTCTTCTCTGAT	ACCTCCAAGGCATATCACAGTT	B01	-	33503893	33504092	1	0	200/50-1000	A9	11.203
AGGS694-2	846	CTCCCTTGTGCTCTTCTCTGAT	ACCTCCAAGGCATATCACAGTT	B01	-	32432207	32432406	1	0	200/50-1000	A9	11.203
AGGS694-2	846	CTCCCTTGTGCTCTTCTCTGAT	ACCTCCAAGGCATATCACAGTT	B01	-	31545426	31545625	2	1	200/50-1000	A9	11.203
AGGS694-2	846	CTCCCTTGTGCTCTTCTCTGAT	ACCTCCAAGGCATATCACAGTT	B01	-	30871664	30871863	1	0	200/50-1000	A9	11.203
AGGS694-2	846	CTCCCTTGTGCTCTTCTCTGAT	ACCTCCAAGGCATATCACAGTT	B01	-	30595416	30595615	1	0	200/50-1000	A9	11.203
AGGS694-2	846	CTCCCTTGTGCTCTTCTCTGAT	ACCTCCAAGGCATATCACAGTT	B01	-	20833610	20833809	0	0	200/50-1000	A9	11.203
AGGS694-2	846	CTCCCTTGTGCTCTTCTCTGAT	ACCTCCAAGGCATATCACAGTT	B01	-	19409229	19409428	1	0	200/50-1000	A9	11.203
AGGS694-2	846	CTCCCTTGTGCTCTTCTCTGAT	ACCTCCAAGGCATATCACAGTT	B01	-	14690968	14691167	1	0	200/50-1000	A9	11.203
AGGS694-2	846	CTCCCTTGTGCTCTTCTCTGAT	ACCTCCAAGGCATATCACAGTT	B02	+	84874435	84874634	1	0	200/50-1000	A9	11.203
AGGS694-2	846	CTCCCTTGTGCTCTTCTCTGAT	ACCTCCAAGGCATATCACAGTT	B02	+	78549050	78549249	1	0	200/50-1000	A9	11.203
AGGS694-2	846	CTCCCTTGTGCTCTTCTCTGAT	ACCTCCAAGGCATATCACAGTT	B02	+	69251918	69252117	2	0	200/50-1000	A9	11.203
AGGS694-2	846	CTCCCTTGTGCTCTTCTCTGAT	ACCTCCAAGGCATATCACAGTT	B02	+	60896538	60896737	2	0	200/50-1000	A9	11.203
AGGS694-2	846	CTCCCTTGTGCTCTTCTCTGAT	ACCTCCAAGGCATATCACAGTT	B02	+	60171762	60171961	2	0	200/50-1000	A9	11.203
AGGS694-2	846	CTCCCTTGTGCTCTTCTCTGAT	ACCTCCAAGGCATATCACAGTT	B02	+	57981905	57982104	0	0	200/50-1000	A9	11.203
AGGS694-2	846	CTCCCTTGTGCTCTTCTCTGAT	ACCTCCAAGGCATATCACAGTT	B02	+	54608805	54609003	1	0	199/50-1000	A9	11.203
AGGS694-2	846	CTCCCTTGTGCTCTTCTCTGAT	ACCTCCAAGGCATATCACAGTT	B02	+	51523124	51523323	1	0	200/50-1000	A9	11.203
AGGS694-2	846	CTCCCTTGTGCTCTTCTCTGAT	ACCTCCAAGGCATATCACAGTT	B02	+	48756460	48756659	2	0	200/50-1000	A9	11.203
AGGS694-2	846	CTCCCTTGTGCTCTTCTCTGAT	ACCTCCAAGGCATATCACAGTT	B02	+	47811568	47811767	2	0	200/50-1000	A9	11.203
AGGS694-2	846	CTCCCTTGTGCTCTTCTCTGAT	ACCTCCAAGGCATATCACAGTT	B02	+	47451079	47451278	1	0	200/50-1000	A9	11.203
AGGS694-2	846	CTCCCTTGTGCTCTTCTCTGAT	ACCTCCAAGGCATATCACAGTT	B02	+	45340662	45340861	1	0	200/50-1000	A9	11.203
AGGS694-2	846	CTCCCTTGTGCTCTTCTCTGAT	ACCTCCAAGGCATATCACAGTT	B02	+	44959140	44959339	1	0	200/50-1000	A9	11.203
AGGS694-2	846	CTCCCTTGTGCTCTTCTCTGAT	ACCTCCAAGGCATATCACAGTT	B02	+	43498034	43498233	2	0	200/50-1000	A9	11.203
AGGS694-2	846	CTCCCTTGTGCTCTTCTCTGAT	ACCTCCAAGGCATATCACAGTT	B02	+	43250996	43251195	2	0	200/50-1000	A9	11.203
AGGS694-2	846	CTCCCTTGTGCTCTTCTCTGAT	ACCTCCAAGGCATATCACAGTT	B02	+	42783233	42783432	1	0	200/50-1000	A9	11.203
AGGS694-2	846	CTCCCTTGTGCTCTTCTCTGAT	ACCTCCAAGGCATATCACAGTT	B02	+	40198851	40199050	1	0	200/50-1000	A9	11.203
AGGS694-2	846	CTCCCTTGTGCTCTTCTCTGAT	ACCTCCAAGGCATATCACAGTT	B02	+	37106559	37106758	0	0	200/50-1000	A9	11.203
AGGS694-2	846	CTCCCTTGTGCTCTTCTCTGAT	ACCTCCAAGGCATATCACAGTT	B02	+	34213162	34213361	0	0	200/50-1000	A9	11.203
AGGS694-2	846	CTCCCTTGTGCTCTTCTCTGAT	ACCTCCAAGGCATATCACAGTT	B02	+	31029736	31029934	1	0	199/50-1000	A9	11.203
AGGS694-2	846	CTCCCTTGTGCTCTTCTCTGAT	ACCTCCAAGGCATATCACAGTT	B02	+	29877017	29877216	0	0	200/50-1000	A9	11.203
AGGS694-2	846	CTCCCTTGTGCTCTTCTCTGAT	ACCTCCAAGGCATATCACAGTT	B02	+	22265054	22265253	1	0	200/50-1000	A9	11.203
AGGS694-2	846	CTCCCTTGTGCTCTTCTCTGAT	ACCTCCAAGGCATATCACAGTT	B02	+	22215169	22215368	1	0	200/50-1000	A9	11.203
AGGS694-2	846	CTCCCTTGTGCTCTTCTCTGAT	ACCTCCAAGGCATATCACAGTT	B02	+	20341564	20341763	1	0	200/50-1000	A9	11.203
AGGS694-2	846	CTCCCTTGTGCTCTTCTCTGAT	ACCTCCAAGGCATATCACAGTT	B02	+	14532872	14533071	1	0	200/50-1000	A9	11.203
AGGS694-2	846	CTCCCTTGTGCTCTTCTCTGAT	ACCTCCAAGGCATATCACAGTT	B02	-	91788362	91788561	3	0	200/50-1000	A9	11.203
AGGS694-2	846	CTCCCTTGTGCTCTTCTCTGAT	ACCTCCAAGGCATATCACAGTT	B02	-	88371646	88371845	2	0	200/50-1000	A9	11.203
AGGS694-2	846	CTCCCTTGTGCTCTTCTCTGAT	ACCTCCAAGGCATATCACAGTT	B02	-	80722072	80722271	0	0	200/50-1000	A9	11.203
AGGS694-2	846	CTCCCTTGTGCTCTTCTCTGAT	ACCTCCAAGGCATATCACAGTT	B02	-	76542520	76542719	2	0	200/50-1000	A9	11.203
AGGS694-2	846	CTCCCTTGTGCTCTTCTCTGAT	ACCTCCAAGGCATATCACAGTT	B02	-	73497325	73497524	2	0	200/50-1000	A9	11.203
AGGS694-2	846	CTCCCTTGTGCTCTTCTCTGAT	ACCTCCAAGGCATATCACAGTT	B02	-	73413417	73413616	2	0	200/50-1000	A9	11.203
AGGS694-2	846	CTCCCTTGTGCTCTTCTCTGAT	ACCTCCAAGGCATATCACAGTT	B02	-	69731496	69731691	2	0	196/50-1000	A9	11.203
AGGS694-2	846	CTCCCTTGTGCTCTTCTCTGAT	ACCTCCAAGGCATATCACAGTT	B02	-	67799105	67799304	0	0	200/50-1000	A9	11.203
AGGS694-2	846	CTCCCTTGTGCTCTTCTCTGAT	ACCTCCAAGGCATATCACAGTT	B02	-	67779055	67779273	0	0	219/50-1000	A9	11.203
AGGS694-2	846	CTCCCTTGTGCTCTTCTCTGAT	ACCTCCAAGGCATATCACAGTT	B02	-	65765433	65765632	3	0	200/50-1000	A9	11.203
AGGS694-2	846	CTCCCTTGTGCTCTTCTCTGAT	ACCTCCAAGGCATATCACAGTT	B02	-	65226233	65226432	2	0	200/50-1000	A9	11.203
AGGS694-2	846	CTCCCTTGTGCTCTTCTCTGAT	ACCTCCAAGGCATATCACAGTT	B02	-	64193082	64193281	1	0	200/50-1000	A9	11.203
AGGS694-2	846	CTCCCTTGTGCTCTTCTCTGAT	ACCTCCAAGGCATATCACAGTT	B02	-	59167675	59167874	1	0	200/50-1000	A9	11.203
AGGS694-2	846	CTCCCTTGTGCTCTTCTCTGAT	ACCTCCAAGGCATATCACAGTT	B02	-	58158475	58158674	2	0	200/50-1000	A9	11.203
AGGS694-2	846	CTCCCTTGTGCTCTTCTCTGAT	ACCTCCAAGGCATATCACAGTT	B02	-	58132128	58132327	0	0	200/50-1000	A9	11.203
AGGS694-2	846	CTCCCTTGTGCTCTTCTCTGAT	ACCTCCAAGGCATATCACAGTT	B02	-	57112854	57113053	2	0	200/50-1000	A9	11.203
AGGS694-2	846	CTCCCTTGTGCTCTTCTCTGAT	ACCTCCAAGGCATATCACAGTT	B02	-	54454488	54454687	0	0	200/50-1000	A9	11.203
AGGS694-2	846	CTCCCTTGTGCTCTTCTCTGAT	ACCTCCAAGGCATATCACAGTT	B02	-	50006059	50006258	2	0	200/50-1000	A9	11.203
AGGS694-2	846	CTCCCTTGTGCTCTTCTCTGAT	ACCTCCAAGGCATATCACAGTT	B02	-	48723253	48723452	2	0	200/50-1000	A9	11.203
AGGS694-2	846	CTCCCTTGTGCTCTTCTCTGAT	ACCTCCAAGGCATATCACAGTT	B02	-	46825241	46825440	2	0	200/50-1000	A9	11.203
AGGS694-2	846	CTCCCTTGTGCTCTTCTCTGAT	ACCTCCAAGGCATATCACAGTT	B02	-	43726135	43726334	1	0	200/50-1000	A9	11.203
AGGS694-2	846	CTCCCTTGTGCTCTTCTCTGAT	ACCTCCAAGGCATATCACAGTT	B02	-	39718641	39718840	2	0	200/50-1000	A9	11.203
AGGS694-2	846	CTCCCTTGTGCTCTTCTCTGAT	ACCTCCAAGGCATATCACAGTT	B02	-	39690740	39690939	0	0	200/50-1000	A9	11.203
AGGS694-2	846	CTCCCTTGTGCTCTTCTCTGAT	ACCTCCAAGGCATATCACAGTT	B02	-	39248498	39248697	1	0	200/50-1000	A9	11.203
AGGS694-2	846	CTCCCTTGTGCTCTTCTCTGAT	ACCTCCAAGGCATATCACAGTT	B02	-	34479003	34479202	1	0	200/50-1000	A9	11.203
AGGS694-2	846	CTCCCTTGTGCTCTTCTCTGAT	ACCTCCAAGGCATATCACAGTT	B02	-	30659217	30659416	0	0	200/50-1000	A9	11.203
AGGS694-2	846	CTCCCTTGTGCTCTTCTCTGAT	ACCTCCAAGGCATATCACAGTT	B02	-	28323951	28324150	1	0	200/50-1000	A9	11.203
AGGS694-2	846	CTCCCTTGTGCTCTTCTCTGAT	ACCTCCAAGGCATATCACAGTT	B02	-	27610475	27610674	1	0	200/50-1000	A9	11.203
AGGS694-2	846	CTCCCTTGTGCTCTTCTCTGAT	ACCTCCAAGGCATATCACAGTT	B02	-	26441037	26441236	2	0	200/50-1000	A9	11.203
AGGS694-2	846	CTCCCTTGTGCTCTTCTCTGAT	ACCTCCAAGGCATATCACAGTT	B02	-	26430959	26431158	1	0	200/50-1000	A9	11.203
AGGS694-2	846	CTCCCTTGTGCTCTTCTCTGAT	ACCTCCAAGGCATATCACAGTT	B02	-	25255287	25255486	1	0	200/50-1000	A9	11.203
AGGS694-2	846	CTCCCTTGTGCTCTTCTCTGAT	ACCTCCAAGGCATATCACAGTT	B02	-	23923920	23924119	2	0	200/50-1000	A9	11.203
AGGS694-2	846	CTCCCTTGTGCTCTTCTCTGAT	ACCTCCAAGGCATATCACAGTT	B02	-	19375220	19375419	2	0	200/50-1000	A9	11.203
AGGS694-2	846	CTCCCTTGTGCTCTTCTCTGAT	ACCTCCAAGGCATATCACAGTT	B03	+	113734383	113734582	0	0	200/50-1000	A9	11.203
AGGS694-2	846	CTCCCTTGTGCTCTTCTCTGAT	ACCTCCAAGGCATATCACAGTT	B03	+	112912844	112913043	1	0	200/50-1000	A9	11.203
AGGS694-2	846	CTCCCTTGTGCTCTTCTCTGAT	ACCTCCAAGGCATATCACAGTT	B03	+	107956021	107956220	1	0	200/50-1000	A9	11.203
AGGS694-2	846	CTCCCTTGTGCTCTTCTCTGAT	ACCTCCAAGGCATATCACAGTT	B03	+	100628558	100628757	1	0	200/50-1000	A9	11.203
AGGS694-2	846	CTCCCTTGTGCTCTTCTCTGAT	ACCTCCAAGGCATATCACAGTT	B03	+	96049787	96049986	1	0	200/50-1000	A9	11.203
AGGS694-2	846	CTCCCTTGTGCTCTTCTCTGAT	ACCTCCAAGGCATATCACAGTT	B03	+	94626437	94626636	2	0	200/50-1000	A9	11.203
AGGS694-2	846	CTCCCTTGTGCTCTTCTCTGAT	ACCTCCAAGGCATATCACAGTT	B03	+	94450100	94450299	0	0	200/50-1000	A9	11.203
AGGS694-2	846	CTCCCTTGTGCTCTTCTCTGAT	ACCTCCAAGGCATATCACAGTT	B03	+	91115132	91115331	0	0	200/50-1000	A9	11.203
AGGS694-2	846	CTCCCTTGTGCTCTTCTCTGAT	ACCTCCAAGGCATATCACAGTT	B03	+	90201207	90201406	1	0	200/50-1000	A9	11.203
AGGS694-2	846	CTCCCTTGTGCTCTTCTCTGAT	ACCTCCAAGGCATATCACAGTT	B03	+	88289371	88289570	1	0	200/50-1000	A9	11.203
AGGS694-2	846	CTCCCTTGTGCTCTTCTCTGAT	ACCTCCAAGGCATATCACAGTT	B03	+	87104809	87105008	1	0	200/50-1000	A9	11.203
AGGS694-2	846	CTCCCTTGTGCTCTTCTCTGAT	ACCTCCAAGGCATATCACAGTT	B03	+	79699136	79699335	2	0	200/50-1000	A9	11.203
AGGS694-2	846	CTCCCTTGTGCTCTTCTCTGAT	ACCTCCAAGGCATATCACAGTT	B03	+	68121217	68121416	0	0	200/50-1000	A9	11.203
AGGS694-2	846	CTCCCTTGTGCTCTTCTCTGAT	ACCTCCAAGGCATATCACAGTT	B03	+	67577164	67577363	2	0	200/50-1000	A9	11.203
AGGS694-2	846	CTCCCTTGTGCTCTTCTCTGAT	ACCTCCAAGGCATATCACAGTT	B03	+	62471663	62471862	0	0	200/50-1000	A9	11.203
AGGS694-2	846	CTCCCTTGTGCTCTTCTCTGAT	ACCTCCAAGGCATATCACAGTT	B03	+	55763955	55764154	0	0	200/50-1000	A9	11.203
AGGS694-2	846	CTCCCTTGTGCTCTTCTCTGAT	ACCTCCAAGGCATATCACAGTT	B03	+	51616496	51616695	2	0	200/50-1000	A9	11.203
AGGS694-2	846	CTCCCTTGTGCTCTTCTCTGAT	ACCTCCAAGGCATATCACAGTT	B03	+	50924827	50925026	0	0	200/50-1000	A9	11.203
AGGS694-2	846	CTCCCTTGTGCTCTTCTCTGAT	ACCTCCAAGGCATATCACAGTT	B03	+	42889891	42890090	0	0	200/50-1000	A9	11.203
AGGS694-2	846	CTCCCTTGTGCTCTTCTCTGAT	ACCTCCAAGGCATATCACAGTT	B03	+	42883491	42883690	0	0	200/50-1000	A9	11.203
AGGS694-2	846	CTCCCTTGTGCTCTTCTCTGAT	ACCTCCAAGGCATATCACAGTT	B03	+	40712379	40712578	2	0	200/50-1000	A9	11.203
AGGS694-2	846	CTCCCTTGTGCTCTTCTCTGAT	ACCTCCAAGGCATATCACAGTT	B03	+	30912296	30912492	1	0	197/50-1000	A9	11.203
AGGS694-2	846	CTCCCTTGTGCTCTTCTCTGAT	ACCTCCAAGGCATATCACAGTT	B03	+	27915113	27915312	0	0	200/50-1000	A9	11.203
AGGS694-2	846	CTCCCTTGTGCTCTTCTCTGAT	ACCTCCAAGGCATATCACAGTT	B03	-	117583734	117583933	0	0	200/50-1000	A9	11.203
AGGS694-2	846	CTCCCTTGTGCTCTTCTCTGAT	ACCTCCAAGGCATATCACAGTT	B03	-	112958706	112958905	1	0	200/50-1000	A9	11.203
AGGS694-2	846	CTCCCTTGTGCTCTTCTCTGAT	ACCTCCAAGGCATATCACAGTT	B03	-	107401851	107402050	2	0	200/50-1000	A9	11.203
AGGS694-2	846	CTCCCTTGTGCTCTTCTCTGAT	ACCTCCAAGGCATATCACAGTT	B03	-	107189680	107189879	3	0	200/50-1000	A9	11.203
AGGS694-2	846	CTCCCTTGTGCTCTTCTCTGAT	ACCTCCAAGGCATATCACAGTT	B03	-	103774748	103774947	3	0	200/50-1000	A9	11.203
AGGS694-2	846	CTCCCTTGTGCTCTTCTCTGAT	ACCTCCAAGGCATATCACAGTT	B03	-	99046076	99046275	0	0	200/50-1000	A9	11.203
AGGS694-2	846	CTCCCTTGTGCTCTTCTCTGAT	ACCTCCAAGGCATATCACAGTT	B03	-	97209886	97210085	1	0	200/50-1000	A9	11.203
AGGS694-2	846	CTCCCTTGTGCTCTTCTCTGAT	ACCTCCAAGGCATATCACAGTT	B03	-	96699002	96699201	2	0	200/50-1000	A9	11.203
AGGS694-2	846	CTCCCTTGTGCTCTTCTCTGAT	ACCTCCAAGGCATATCACAGTT	B03	-	95579205	95579404	1	0	200/50-1000	A9	11.203
AGGS694-2	846	CTCCCTTGTGCTCTTCTCTGAT	ACCTCCAAGGCATATCACAGTT	B03	-	95194499	95194698	1	0	200/50-1000	A9	11.203
AGGS694-2	846	CTCCCTTGTGCTCTTCTCTGAT	ACCTCCAAGGCATATCACAGTT	B03	-	91272417	91272616	1	0	200/50-1000	A9	11.203
AGGS694-2	846	CTCCCTTGTGCTCTTCTCTGAT	ACCTCCAAGGCATATCACAGTT	B03	-	90606662	90606861	0	0	200/50-1000	A9	11.203
AGGS694-2	846	CTCCCTTGTGCTCTTCTCTGAT	ACCTCCAAGGCATATCACAGTT	B03	-	89245442	89245641	0	0	200/50-1000	A9	11.203
AGGS694-2	846	CTCCCTTGTGCTCTTCTCTGAT	ACCTCCAAGGCATATCACAGTT	B03	-	88437861	88438060	2	0	200/50-1000	A9	11.203
AGGS694-2	846	CTCCCTTGTGCTCTTCTCTGAT	ACCTCCAAGGCATATCACAGTT	B03	-	80160221	80160420	1	0	200/50-1000	A9	11.203
AGGS694-2	846	CTCCCTTGTGCTCTTCTCTGAT	ACCTCCAAGGCATATCACAGTT	B03	-	77414953	77415152	2	0	200/50-1000	A9	11.203
AGGS694-2	846	CTCCCTTGTGCTCTTCTCTGAT	ACCTCCAAGGCATATCACAGTT	B03	-	75811988	75812187	2	0	200/50-1000	A9	11.203
AGGS694-2	846	CTCCCTTGTGCTCTTCTCTGAT	ACCTCCAAGGCATATCACAGTT	B03	-	75811885	75812187	2	0	303/50-1000	A9	11.203
AGGS694-2	846	CTCCCTTGTGCTCTTCTCTGAT	ACCTCCAAGGCATATCACAGTT	B03	-	68116356	68116555	3	0	200/50-1000	A9	11.203
AGGS694-2	846	CTCCCTTGTGCTCTTCTCTGAT	ACCTCCAAGGCATATCACAGTT	B03	-	63147735	63147934	0	0	200/50-1000	A9	11.203
AGGS694-2	846	CTCCCTTGTGCTCTTCTCTGAT	ACCTCCAAGGCATATCACAGTT	B03	-	59345693	59345892	0	0	200/50-1000	A9	11.203
AGGS694-2	846	CTCCCTTGTGCTCTTCTCTGAT	ACCTCCAAGGCATATCACAGTT	B03	-	57584002	57584201	3	0	200/50-1000	A9	11.203
AGGS694-2	846	CTCCCTTGTGCTCTTCTCTGAT	ACCTCCAAGGCATATCACAGTT	B03	-	38070571	38070773	0	0	203/50-1000	A9	11.203
AGGS694-2	846	CTCCCTTGTGCTCTTCTCTGAT	ACCTCCAAGGCATATCACAGTT	B03	-	30920543	30920742	1	0	200/50-1000	A9	11.203
AGGS694-2	846	CTCCCTTGTGCTCTTCTCTGAT	ACCTCCAAGGCATATCACAGTT	B03	-	18486182	18486381	1	0	200/50-1000	A9	11.203
AGGS694-2	846	CTCCCTTGTGCTCTTCTCTGAT	ACCTCCAAGGCATATCACAGTT	B03	-	12645109	12645308	0	0	200/50-1000	A9	11.203
AGGS694-2	846	CTCCCTTGTGCTCTTCTCTGAT	ACCTCCAAGGCATATCACAGTT	B04	+	114631988	114632187	2	0	200/50-1000	A9	11.203
AGGS694-2	846	CTCCCTTGTGCTCTTCTCTGAT	ACCTCCAAGGCATATCACAGTT	B04	+	99888651	99888850	0	0	200/50-1000	A9	11.203
AGGS694-2	846	CTCCCTTGTGCTCTTCTCTGAT	ACCTCCAAGGCATATCACAGTT	B04	+	97350551	97350750	2	0	200/50-1000	A9	11.203
AGGS694-2	846	CTCCCTTGTGCTCTTCTCTGAT	ACCTCCAAGGCATATCACAGTT	B04	+	96380838	96381037	0	0	200/50-1000	A9	11.203
AGGS694-2	846	CTCCCTTGTGCTCTTCTCTGAT	ACCTCCAAGGCATATCACAGTT	B04	+	92692094	92692293	0	0	200/50-1000	A9	11.203
AGGS694-2	846	CTCCCTTGTGCTCTTCTCTGAT	ACCTCCAAGGCATATCACAGTT	B04	+	92527915	92528114	1	0	200/50-1000	A9	11.203
AGGS694-2	846	CTCCCTTGTGCTCTTCTCTGAT	ACCTCCAAGGCATATCACAGTT	B04	+	90691949	90692148	2	0	200/50-1000	A9	11.203
AGGS694-2	846	CTCCCTTGTGCTCTTCTCTGAT	ACCTCCAAGGCATATCACAGTT	B04	+	83893225	83893424	0	0	200/50-1000	A9	11.203
AGGS694-2	846	CTCCCTTGTGCTCTTCTCTGAT	ACCTCCAAGGCATATCACAGTT	B04	+	81527404	81527603	0	0	200/50-1000	A9	11.203
AGGS694-2	846	CTCCCTTGTGCTCTTCTCTGAT	ACCTCCAAGGCATATCACAGTT	B04	+	81164811	81165010	0	0	200/50-1000	A9	11.203
AGGS694-2	846	CTCCCTTGTGCTCTTCTCTGAT	ACCTCCAAGGCATATCACAGTT	B04	+	74677148	74677346	1	0	199/50-1000	A9	11.203
AGGS694-2	846	CTCCCTTGTGCTCTTCTCTGAT	ACCTCCAAGGCATATCACAGTT	B04	+	70666345	70666544	0	0	200/50-1000	A9	11.203
AGGS694-2	846	CTCCCTTGTGCTCTTCTCTGAT	ACCTCCAAGGCATATCACAGTT	B04	+	70305175	70305374	0	0	200/50-1000	A9	11.203
AGGS694-2	846	CTCCCTTGTGCTCTTCTCTGAT	ACCTCCAAGGCATATCACAGTT	B04	+	69919917	69920116	1	0	200/50-1000	A9	11.203
AGGS694-2	846	CTCCCTTGTGCTCTTCTCTGAT	ACCTCCAAGGCATATCACAGTT	B04	+	64597441	64597640	1	0	200/50-1000	A9	11.203
AGGS694-2	846	CTCCCTTGTGCTCTTCTCTGAT	ACCTCCAAGGCATATCACAGTT	B04	+	63731987	63732186	2	0	200/50-1000	A9	11.203
AGGS694-2	846	CTCCCTTGTGCTCTTCTCTGAT	ACCTCCAAGGCATATCACAGTT	B04	+	59583141	59583340	2	0	200/50-1000	A9	11.203
AGGS694-2	846	CTCCCTTGTGCTCTTCTCTGAT	ACCTCCAAGGCATATCACAGTT	B04	+	59482648	59482847	1	0	200/50-1000	A9	11.203
AGGS694-2	846	CTCCCTTGTGCTCTTCTCTGAT	ACCTCCAAGGCATATCACAGTT	B04	+	54027098	54027297	1	0	200/50-1000	A9	11.203
AGGS694-2	846	CTCCCTTGTGCTCTTCTCTGAT	ACCTCCAAGGCATATCACAGTT	B04	+	50252441	50252640	1	0	200/50-1000	A9	11.203
AGGS694-2	846	CTCCCTTGTGCTCTTCTCTGAT	ACCTCCAAGGCATATCACAGTT	B04	+	48600335	48600534	2	0	200/50-1000	A9	11.203
AGGS694-2	846	CTCCCTTGTGCTCTTCTCTGAT	ACCTCCAAGGCATATCACAGTT	B04	+	47614265	47614464	3	0	200/50-1000	A9	11.203
AGGS694-2	846	CTCCCTTGTGCTCTTCTCTGAT	ACCTCCAAGGCATATCACAGTT	B04	+	43944027	43944226	2	0	200/50-1000	A9	11.203
AGGS694-2	846	CTCCCTTGTGCTCTTCTCTGAT	ACCTCCAAGGCATATCACAGTT	B04	+	42720247	42720446	1	0	200/50-1000	A9	11.203
AGGS694-2	846	CTCCCTTGTGCTCTTCTCTGAT	ACCTCCAAGGCATATCACAGTT	B04	+	36512474	36512673	2	0	200/50-1000	A9	11.203
AGGS694-2	846	CTCCCTTGTGCTCTTCTCTGAT	ACCTCCAAGGCATATCACAGTT	B04	+	29459141	29459340	3	0	200/50-1000	A9	11.203
AGGS694-2	846	CTCCCTTGTGCTCTTCTCTGAT	ACCTCCAAGGCATATCACAGTT	B04	+	28445316	28445515	0	0	200/50-1000	A9	11.203
AGGS694-2	846	CTCCCTTGTGCTCTTCTCTGAT	ACCTCCAAGGCATATCACAGTT	B04	-	110865196	110865395	2	0	200/50-1000	A9	11.203
AGGS694-2	846	CTCCCTTGTGCTCTTCTCTGAT	ACCTCCAAGGCATATCACAGTT	B04	-	109208862	109209061	1	0	200/50-1000	A9	11.203
AGGS694-2	846	CTCCCTTGTGCTCTTCTCTGAT	ACCTCCAAGGCATATCACAGTT	B04	-	96697220	96697419	3	0	200/50-1000	A9	11.203
AGGS694-2	846	CTCCCTTGTGCTCTTCTCTGAT	ACCTCCAAGGCATATCACAGTT	B04	-	93874107	93874306	2	0	200/50-1000	A9	11.203
AGGS694-2	846	CTCCCTTGTGCTCTTCTCTGAT	ACCTCCAAGGCATATCACAGTT	B04	-	92147164	92147363	2	0	200/50-1000	A9	11.203
AGGS694-2	846	CTCCCTTGTGCTCTTCTCTGAT	ACCTCCAAGGCATATCACAGTT	B04	-	90680221	90680420	0	0	200/50-1000	A9	11.203
AGGS694-2	846	CTCCCTTGTGCTCTTCTCTGAT	ACCTCCAAGGCATATCACAGTT	B04	-	86961652	86961851	2	0	200/50-1000	A9	11.203
AGGS694-2	846	CTCCCTTGTGCTCTTCTCTGAT	ACCTCCAAGGCATATCACAGTT	B04	-	85430619	85430818	3	0	200/50-1000	A9	11.203
AGGS694-2	846	CTCCCTTGTGCTCTTCTCTGAT	ACCTCCAAGGCATATCACAGTT	B04	-	81657116	81657312	2	0	197/50-1000	A9	11.203
AGGS694-2	846	CTCCCTTGTGCTCTTCTCTGAT	ACCTCCAAGGCATATCACAGTT	B04	-	80044289	80044488	0	0	200/50-1000	A9	11.203
AGGS694-2	846	CTCCCTTGTGCTCTTCTCTGAT	ACCTCCAAGGCATATCACAGTT	B04	-	78510909	78511108	2	0	200/50-1000	A9	11.203
AGGS694-2	846	CTCCCTTGTGCTCTTCTCTGAT	ACCTCCAAGGCATATCACAGTT	B04	-	78328101	78328300	0	0	200/50-1000	A9	11.203
AGGS694-2	846	CTCCCTTGTGCTCTTCTCTGAT	ACCTCCAAGGCATATCACAGTT	B04	-	77703087	77703286	1	0	200/50-1000	A9	11.203
AGGS694-2	846	CTCCCTTGTGCTCTTCTCTGAT	ACCTCCAAGGCATATCACAGTT	B04	-	74737911	74738110	1	0	200/50-1000	A9	11.203
AGGS694-2	846	CTCCCTTGTGCTCTTCTCTGAT	ACCTCCAAGGCATATCACAGTT	B04	-	71277914	71278110	1	0	197/50-1000	A9	11.203
AGGS694-2	846	CTCCCTTGTGCTCTTCTCTGAT	ACCTCCAAGGCATATCACAGTT	B04	-	68843470	68843668	1	0	199/50-1000	A9	11.203
AGGS694-2	846	CTCCCTTGTGCTCTTCTCTGAT	ACCTCCAAGGCATATCACAGTT	B04	-	67536483	67536682	1	0	200/50-1000	A9	11.203
AGGS694-2	846	CTCCCTTGTGCTCTTCTCTGAT	ACCTCCAAGGCATATCACAGTT	B04	-	67529762	67529961	2	0	200/50-1000	A9	11.203
AGGS694-2	846	CTCCCTTGTGCTCTTCTCTGAT	ACCTCCAAGGCATATCACAGTT	B04	-	67520453	67520652	3	0	200/50-1000	A9	11.203
AGGS694-2	846	CTCCCTTGTGCTCTTCTCTGAT	ACCTCCAAGGCATATCACAGTT	B04	-	64612970	64613169	2	0	200/50-1000	A9	11.203
AGGS694-2	846	CTCCCTTGTGCTCTTCTCTGAT	ACCTCCAAGGCATATCACAGTT	B04	-	62641001	62641200	0	0	200/50-1000	A9	11.203
AGGS694-2	846	CTCCCTTGTGCTCTTCTCTGAT	ACCTCCAAGGCATATCACAGTT	B04	-	62638631	62638855	2	1	225/50-1000	A9	11.203
AGGS694-2	846	CTCCCTTGTGCTCTTCTCTGAT	ACCTCCAAGGCATATCACAGTT	B04	-	59784452	59784618	3	0	167/50-1000	A9	11.203
AGGS694-2	846	CTCCCTTGTGCTCTTCTCTGAT	ACCTCCAAGGCATATCACAGTT	B04	-	58373491	58373690	1	0	200/50-1000	A9	11.203
AGGS694-2	846	CTCCCTTGTGCTCTTCTCTGAT	ACCTCCAAGGCATATCACAGTT	B04	-	53489379	53489578	1	0	200/50-1000	A9	11.203
AGGS694-2	846	CTCCCTTGTGCTCTTCTCTGAT	ACCTCCAAGGCATATCACAGTT	B04	-	45789933	45790132	1	0	200/50-1000	A9	11.203
AGGS694-2	846	CTCCCTTGTGCTCTTCTCTGAT	ACCTCCAAGGCATATCACAGTT	B04	-	40200818	40201017	0	0	200/50-1000	A9	11.203
AGGS694-2	846	CTCCCTTGTGCTCTTCTCTGAT	ACCTCCAAGGCATATCACAGTT	B04	-	35840210	35840409	0	1	200/50-1000	A9	11.203
AGGS694-2	846	CTCCCTTGTGCTCTTCTCTGAT	ACCTCCAAGGCATATCACAGTT	B04	-	27679320	27679519	1	0	200/50-1000	A9	11.203
AGGS694-2	846	CTCCCTTGTGCTCTTCTCTGAT	ACCTCCAAGGCATATCACAGTT	B04	-	20727124	20727323	2	0	200/50-1000	A9	11.203
AGGS694-2	846	CTCCCTTGTGCTCTTCTCTGAT	ACCTCCAAGGCATATCACAGTT	B04	-	18348991	18349190	2	0	200/50-1000	A9	11.203
AGGS694-2	846	CTCCCTTGTGCTCTTCTCTGAT	ACCTCCAAGGCATATCACAGTT	B04	-	12181519	12181718	2	0	200/50-1000	A9	11.203
AGGS694-2	846	CTCCCTTGTGCTCTTCTCTGAT	ACCTCCAAGGCATATCACAGTT	B04	-	9562206	9562333	2	0	128/50-1000	A9	11.203
AGGS694-2	846	CTCCCTTGTGCTCTTCTCTGAT	ACCTCCAAGGCATATCACAGTT	B05	+	128841902	128842101	1	0	200/50-1000	A9	11.203
AGGS694-2	846	CTCCCTTGTGCTCTTCTCTGAT	ACCTCCAAGGCATATCACAGTT	B05	+	115495655	115495854	0	0	200/50-1000	A9	11.203
AGGS694-2	846	CTCCCTTGTGCTCTTCTCTGAT	ACCTCCAAGGCATATCACAGTT	B05	+	112904967	112905166	1	0	200/50-1000	A9	11.203
AGGS694-2	846	CTCCCTTGTGCTCTTCTCTGAT	ACCTCCAAGGCATATCACAGTT	B05	+	107409502	107409701	0	0	200/50-1000	A9	11.203
AGGS694-2	846	CTCCCTTGTGCTCTTCTCTGAT	ACCTCCAAGGCATATCACAGTT	B05	+	104310351	104310550	0	0	200/50-1000	A9	11.203
AGGS694-2	846	CTCCCTTGTGCTCTTCTCTGAT	ACCTCCAAGGCATATCACAGTT	B05	+	101519738	101519937	0	0	200/50-1000	A9	11.203
AGGS694-2	846	CTCCCTTGTGCTCTTCTCTGAT	ACCTCCAAGGCATATCACAGTT	B05	+	100928589	100928788	1	0	200/50-1000	A9	11.203
AGGS694-2	846	CTCCCTTGTGCTCTTCTCTGAT	ACCTCCAAGGCATATCACAGTT	B05	+	97330076	97330275	2	0	200/50-1000	A9	11.203
AGGS694-2	846	CTCCCTTGTGCTCTTCTCTGAT	ACCTCCAAGGCATATCACAGTT	B05	+	91658550	91658749	0	0	200/50-1000	A9	11.203
AGGS694-2	846	CTCCCTTGTGCTCTTCTCTGAT	ACCTCCAAGGCATATCACAGTT	B05	+	87610193	87610392	1	0	200/50-1000	A9	11.203
AGGS694-2	846	CTCCCTTGTGCTCTTCTCTGAT	ACCTCCAAGGCATATCACAGTT	B05	+	86590031	86590230	2	0	200/50-1000	A9	11.203
AGGS694-2	846	CTCCCTTGTGCTCTTCTCTGAT	ACCTCCAAGGCATATCACAGTT	B05	+	85054140	85054339	0	0	200/50-1000	A9	11.203
AGGS694-2	846	CTCCCTTGTGCTCTTCTCTGAT	ACCTCCAAGGCATATCACAGTT	B05	+	82202760	82202959	1	0	200/50-1000	A9	11.203
AGGS694-2	846	CTCCCTTGTGCTCTTCTCTGAT	ACCTCCAAGGCATATCACAGTT	B05	+	81837222	81837421	1	0	200/50-1000	A9	11.203
AGGS694-2	846	CTCCCTTGTGCTCTTCTCTGAT	ACCTCCAAGGCATATCACAGTT	B05	+	78061586	78061788	1	0	203/50-1000	A9	11.203
AGGS694-2	846	CTCCCTTGTGCTCTTCTCTGAT	ACCTCCAAGGCATATCACAGTT	B05	+	76618326	76618525	0	0	200/50-1000	A9	11.203
AGGS694-2	846	CTCCCTTGTGCTCTTCTCTGAT	ACCTCCAAGGCATATCACAGTT	B05	+	76093318	76093517	2	0	200/50-1000	A9	11.203
AGGS694-2	846	CTCCCTTGTGCTCTTCTCTGAT	ACCTCCAAGGCATATCACAGTT	B05	+	75090323	75090522	0	0	200/50-1000	A9	11.203
AGGS694-2	846	CTCCCTTGTGCTCTTCTCTGAT	ACCTCCAAGGCATATCACAGTT	B05	+	72366184	72366290	2	0	107/50-1000	A9	11.203
AGGS694-2	846	CTCCCTTGTGCTCTTCTCTGAT	ACCTCCAAGGCATATCACAGTT	B05	+	72338922	72339121	2	0	200/50-1000	A9	11.203
AGGS694-2	846	CTCCCTTGTGCTCTTCTCTGAT	ACCTCCAAGGCATATCACAGTT	B05	+	71652106	71652305	2	0	200/50-1000	A9	11.203
AGGS694-2	846	CTCCCTTGTGCTCTTCTCTGAT	ACCTCCAAGGCATATCACAGTT	B05	+	68610079	68610278	0	0	200/50-1000	A9	11.203
AGGS694-2	846	CTCCCTTGTGCTCTTCTCTGAT	ACCTCCAAGGCATATCACAGTT	B05	+	66320985	66321184	1	0	200/50-1000	A9	11.203
AGGS694-2	846	CTCCCTTGTGCTCTTCTCTGAT	ACCTCCAAGGCATATCACAGTT	B05	+	65605978	65606177	4	0	200/50-1000	A9	11.203
AGGS694-2	846	CTCCCTTGTGCTCTTCTCTGAT	ACCTCCAAGGCATATCACAGTT	B05	+	63996361	63996560	2	0	200/50-1000	A9	11.203
AGGS694-2	846	CTCCCTTGTGCTCTTCTCTGAT	ACCTCCAAGGCATATCACAGTT	B05	+	60733049	60733155	0	0	107/50-1000	A9	11.203
AGGS694-2	846	CTCCCTTGTGCTCTTCTCTGAT	ACCTCCAAGGCATATCACAGTT	B05	+	58049442	58049644	1	0	203/50-1000	A9	11.203
AGGS694-2	846	CTCCCTTGTGCTCTTCTCTGAT	ACCTCCAAGGCATATCACAGTT	B05	+	58041754	58041956	1	0	203/50-1000	A9	11.203
AGGS694-2	846	CTCCCTTGTGCTCTTCTCTGAT	ACCTCCAAGGCATATCACAGTT	B05	+	45344362	45344561	1	0	200/50-1000	A9	11.203
AGGS694-2	846	CTCCCTTGTGCTCTTCTCTGAT	ACCTCCAAGGCATATCACAGTT	B05	+	41579456	41579655	1	0	200/50-1000	A9	11.203
AGGS694-2	846	CTCCCTTGTGCTCTTCTCTGAT	ACCTCCAAGGCATATCACAGTT	B05	+	41515259	41515458	0	0	200/50-1000	A9	11.203
AGGS694-2	846	CTCCCTTGTGCTCTTCTCTGAT	ACCTCCAAGGCATATCACAGTT	B05	+	40108145	40108347	2	0	203/50-1000	A9	11.203
AGGS694-2	846	CTCCCTTGTGCTCTTCTCTGAT	ACCTCCAAGGCATATCACAGTT	B05	+	33610276	33610475	1	0	200/50-1000	A9	11.203
AGGS694-2	846	CTCCCTTGTGCTCTTCTCTGAT	ACCTCCAAGGCATATCACAGTT	B05	+	32829975	32830174	0	0	200/50-1000	A9	11.203
AGGS694-2	846	CTCCCTTGTGCTCTTCTCTGAT	ACCTCCAAGGCATATCACAGTT	B05	+	25578283	25578482	1	0	200/50-1000	A9	11.203
AGGS694-2	846	CTCCCTTGTGCTCTTCTCTGAT	ACCTCCAAGGCATATCACAGTT	B05	+	10728372	10728571	1	0	200/50-1000	A9	11.203
AGGS694-2	846	CTCCCTTGTGCTCTTCTCTGAT	ACCTCCAAGGCATATCACAGTT	B05	+	9833172	9833371	1	0	200/50-1000	A9	11.203
AGGS694-2	846	CTCCCTTGTGCTCTTCTCTGAT	ACCTCCAAGGCATATCACAGTT	B05	-	136377456	136377655	3	0	200/50-1000	A9	11.203
AGGS694-2	846	CTCCCTTGTGCTCTTCTCTGAT	ACCTCCAAGGCATATCACAGTT	B05	-	133928993	133929191	0	0	199/50-1000	A9	11.203
AGGS694-2	846	CTCCCTTGTGCTCTTCTCTGAT	ACCTCCAAGGCATATCACAGTT	B05	-	128984969	128985168	2	0	200/50-1000	A9	11.203
AGGS694-2	846	CTCCCTTGTGCTCTTCTCTGAT	ACCTCCAAGGCATATCACAGTT	B05	-	128977581	128977780	0	0	200/50-1000	A9	11.203
AGGS694-2	846	CTCCCTTGTGCTCTTCTCTGAT	ACCTCCAAGGCATATCACAGTT	B05	-	128073353	128073552	0	0	200/50-1000	A9	11.203
AGGS694-2	846	CTCCCTTGTGCTCTTCTCTGAT	ACCTCCAAGGCATATCACAGTT	B05	-	125610562	125610761	1	0	200/50-1000	A9	11.203
AGGS694-2	846	CTCCCTTGTGCTCTTCTCTGAT	ACCTCCAAGGCATATCACAGTT	B05	-	119204161	119204360	2	0	200/50-1000	A9	11.203
AGGS694-2	846	CTCCCTTGTGCTCTTCTCTGAT	ACCTCCAAGGCATATCACAGTT	B05	-	116016543	116016742	0	0	200/50-1000	A9	11.203
AGGS694-2	846	CTCCCTTGTGCTCTTCTCTGAT	ACCTCCAAGGCATATCACAGTT	B05	-	115832849	115833048	2	0	200/50-1000	A9	11.203
AGGS694-2	846	CTCCCTTGTGCTCTTCTCTGAT	ACCTCCAAGGCATATCACAGTT	B05	-	114153044	114153243	1	0	200/50-1000	A9	11.203
AGGS694-2	846	CTCCCTTGTGCTCTTCTCTGAT	ACCTCCAAGGCATATCACAGTT	B05	-	112109941	112110140	2	0	200/50-1000	A9	11.203
AGGS694-2	846	CTCCCTTGTGCTCTTCTCTGAT	ACCTCCAAGGCATATCACAGTT	B05	-	110341210	110341409	3	0	200/50-1000	A9	11.203
AGGS694-2	846	CTCCCTTGTGCTCTTCTCTGAT	ACCTCCAAGGCATATCACAGTT	B05	-	102853514	102853713	1	0	200/50-1000	A9	11.203
AGGS694-2	846	CTCCCTTGTGCTCTTCTCTGAT	ACCTCCAAGGCATATCACAGTT	B05	-	99843572	99843771	0	0	200/50-1000	A9	11.203
AGGS694-2	846	CTCCCTTGTGCTCTTCTCTGAT	ACCTCCAAGGCATATCACAGTT	B05	-	97494207	97494406	2	0	200/50-1000	A9	11.203
AGGS694-2	846	CTCCCTTGTGCTCTTCTCTGAT	ACCTCCAAGGCATATCACAGTT	B05	-	97456742	97456941	4	0	200/50-1000	A9	11.203
AGGS694-2	846	CTCCCTTGTGCTCTTCTCTGAT	ACCTCCAAGGCATATCACAGTT	B05	-	97432157	97432356	0	0	200/50-1000	A9	11.203
AGGS694-2	846	CTCCCTTGTGCTCTTCTCTGAT	ACCTCCAAGGCATATCACAGTT	B05	-	90539112	90539311	0	0	200/50-1000	A9	11.203
AGGS694-2	846	CTCCCTTGTGCTCTTCTCTGAT	ACCTCCAAGGCATATCACAGTT	B05	-	88733995	88734194	1	0	200/50-1000	A9	11.203
AGGS694-2	846	CTCCCTTGTGCTCTTCTCTGAT	ACCTCCAAGGCATATCACAGTT	B05	-	88662894	88663093	2	0	200/50-1000	A9	11.203
AGGS694-2	846	CTCCCTTGTGCTCTTCTCTGAT	ACCTCCAAGGCATATCACAGTT	B05	-	85279239	85279435	2	0	197/50-1000	A9	11.203
AGGS694-2	846	CTCCCTTGTGCTCTTCTCTGAT	ACCTCCAAGGCATATCACAGTT	B05	-	85026059	85026258	0	0	200/50-1000	A9	11.203
AGGS694-2	846	CTCCCTTGTGCTCTTCTCTGAT	ACCTCCAAGGCATATCACAGTT	B05	-	84543146	84543345	0	0	200/50-1000	A9	11.203
AGGS694-2	846	CTCCCTTGTGCTCTTCTCTGAT	ACCTCCAAGGCATATCACAGTT	B05	-	84181760	84181956	2	0	197/50-1000	A9	11.203
AGGS694-2	846	CTCCCTTGTGCTCTTCTCTGAT	ACCTCCAAGGCATATCACAGTT	B05	-	80331015	80331273	3	0	259/50-1000	A9	11.203
AGGS694-2	846	CTCCCTTGTGCTCTTCTCTGAT	ACCTCCAAGGCATATCACAGTT	B05	-	79004804	79005002	0	0	199/50-1000	A9	11.203
AGGS694-2	846	CTCCCTTGTGCTCTTCTCTGAT	ACCTCCAAGGCATATCACAGTT	B05	-	78030280	78030479	1	0	200/50-1000	A9	11.203
AGGS694-2	846	CTCCCTTGTGCTCTTCTCTGAT	ACCTCCAAGGCATATCACAGTT	B05	-	77948912	77949112	1	0	201/50-1000	A9	11.203
AGGS694-2	846	CTCCCTTGTGCTCTTCTCTGAT	ACCTCCAAGGCATATCACAGTT	B05	-	76519106	76519305	2	0	200/50-1000	A9	11.203
AGGS694-2	846	CTCCCTTGTGCTCTTCTCTGAT	ACCTCCAAGGCATATCACAGTT	B05	-	73066818	73067017	1	0	200/50-1000	A9	11.203
AGGS694-2	846	CTCCCTTGTGCTCTTCTCTGAT	ACCTCCAAGGCATATCACAGTT	B05	-	71401296	71401495	2	0	200/50-1000	A9	11.203
AGGS694-2	846	CTCCCTTGTGCTCTTCTCTGAT	ACCTCCAAGGCATATCACAGTT	B05	-	68611153	68611352	0	0	200/50-1000	A9	11.203
AGGS694-2	846	CTCCCTTGTGCTCTTCTCTGAT	ACCTCCAAGGCATATCACAGTT	B05	-	68522506	68522705	0	0	200/50-1000	A9	11.203
AGGS694-2	846	CTCCCTTGTGCTCTTCTCTGAT	ACCTCCAAGGCATATCACAGTT	B05	-	65815213	65815412	2	0	200/50-1000	A9	11.203
AGGS694-2	846	CTCCCTTGTGCTCTTCTCTGAT	ACCTCCAAGGCATATCACAGTT	B05	-	65228645	65228844	0	0	200/50-1000	A9	11.203
AGGS694-2	846	CTCCCTTGTGCTCTTCTCTGAT	ACCTCCAAGGCATATCACAGTT	B05	-	65038168	65038367	1	0	200/50-1000	A9	11.203
AGGS694-2	846	CTCCCTTGTGCTCTTCTCTGAT	ACCTCCAAGGCATATCACAGTT	B05	-	64567784	64567983	3	0	200/50-1000	A9	11.203
AGGS694-2	846	CTCCCTTGTGCTCTTCTCTGAT	ACCTCCAAGGCATATCACAGTT	B05	-	63892327	63892526	1	0	200/50-1000	A9	11.203
AGGS694-2	846	CTCCCTTGTGCTCTTCTCTGAT	ACCTCCAAGGCATATCACAGTT	B05	-	63369976	63370175	2	0	200/50-1000	A9	11.203
AGGS694-2	846	CTCCCTTGTGCTCTTCTCTGAT	ACCTCCAAGGCATATCACAGTT	B05	-	58787887	58788086	2	0	200/50-1000	A9	11.203
AGGS694-2	846	CTCCCTTGTGCTCTTCTCTGAT	ACCTCCAAGGCATATCACAGTT	B05	-	57700874	57701073	2	0	200/50-1000	A9	11.203
AGGS694-2	846	CTCCCTTGTGCTCTTCTCTGAT	ACCTCCAAGGCATATCACAGTT	B05	-	57613049	57613248	3	0	200/50-1000	A9	11.203
AGGS694-2	846	CTCCCTTGTGCTCTTCTCTGAT	ACCTCCAAGGCATATCACAGTT	B05	-	52635664	52635863	1	0	200/50-1000	A9	11.203
AGGS694-2	846	CTCCCTTGTGCTCTTCTCTGAT	ACCTCCAAGGCATATCACAGTT	B05	-	50807888	50808087	4	0	200/50-1000	A9	11.203
AGGS694-2	846	CTCCCTTGTGCTCTTCTCTGAT	ACCTCCAAGGCATATCACAGTT	B05	-	49752844	49753043	1	0	200/50-1000	A9	11.203
AGGS694-2	846	CTCCCTTGTGCTCTTCTCTGAT	ACCTCCAAGGCATATCACAGTT	B05	-	49678457	49678660	2	0	204/50-1000	A9	11.203
AGGS694-2	846	CTCCCTTGTGCTCTTCTCTGAT	ACCTCCAAGGCATATCACAGTT	B05	-	49403678	49403877	0	0	200/50-1000	A9	11.203
AGGS694-2	846	CTCCCTTGTGCTCTTCTCTGAT	ACCTCCAAGGCATATCACAGTT	B05	-	48855093	48855199	2	0	107/50-1000	A9	11.203
AGGS694-2	846	CTCCCTTGTGCTCTTCTCTGAT	ACCTCCAAGGCATATCACAGTT	B05	-	47355902	47356101	2	0	200/50-1000	A9	11.203
AGGS694-2	846	CTCCCTTGTGCTCTTCTCTGAT	ACCTCCAAGGCATATCACAGTT	B05	-	38480886	38481085	1	0	200/50-1000	A9	11.203
AGGS694-2	846	CTCCCTTGTGCTCTTCTCTGAT	ACCTCCAAGGCATATCACAGTT	B05	-	36623439	36623637	2	0	199/50-1000	A9	11.203
AGGS694-2	846	CTCCCTTGTGCTCTTCTCTGAT	ACCTCCAAGGCATATCACAGTT	B05	-	30255009	30255208	1	0	200/50-1000	A9	11.203
AGGS694-2	846	CTCCCTTGTGCTCTTCTCTGAT	ACCTCCAAGGCATATCACAGTT	B05	-	26277252	26277447	2	0	196/50-1000	A9	11.203
AGGS694-2	846	CTCCCTTGTGCTCTTCTCTGAT	ACCTCCAAGGCATATCACAGTT	B05	-	25151752	25151951	2	0	200/50-1000	A9	11.203
AGGS694-2	846	CTCCCTTGTGCTCTTCTCTGAT	ACCTCCAAGGCATATCACAGTT	B05	-	22770742	22770941	0	0	200/50-1000	A9	11.203
AGGS694-2	846	CTCCCTTGTGCTCTTCTCTGAT	ACCTCCAAGGCATATCACAGTT	B06	+	117912061	117912260	0	0	200/50-1000	A9	11.203
AGGS694-2	846	CTCCCTTGTGCTCTTCTCTGAT	ACCTCCAAGGCATATCACAGTT	B06	+	104233303	104233511	0	0	209/50-1000	A9	11.203
AGGS694-2	846	CTCCCTTGTGCTCTTCTCTGAT	ACCTCCAAGGCATATCACAGTT	B06	+	100684515	100684714	0	0	200/50-1000	A9	11.203
AGGS694-2	846	CTCCCTTGTGCTCTTCTCTGAT	ACCTCCAAGGCATATCACAGTT	B06	+	100081588	100081787	1	0	200/50-1000	A9	11.203
AGGS694-2	846	CTCCCTTGTGCTCTTCTCTGAT	ACCTCCAAGGCATATCACAGTT	B06	+	89165722	89165921	3	0	200/50-1000	A9	11.203
AGGS694-2	846	CTCCCTTGTGCTCTTCTCTGAT	ACCTCCAAGGCATATCACAGTT	B06	+	86622963	86623162	1	0	200/50-1000	A9	11.203
AGGS694-2	846	CTCCCTTGTGCTCTTCTCTGAT	ACCTCCAAGGCATATCACAGTT	B06	+	83495558	83495757	2	0	200/50-1000	A9	11.203
AGGS694-2	846	CTCCCTTGTGCTCTTCTCTGAT	ACCTCCAAGGCATATCACAGTT	B06	+	78508457	78508656	2	0	200/50-1000	A9	11.203
AGGS694-2	846	CTCCCTTGTGCTCTTCTCTGAT	ACCTCCAAGGCATATCACAGTT	B06	+	78134054	78134253	0	0	200/50-1000	A9	11.203
AGGS694-2	846	CTCCCTTGTGCTCTTCTCTGAT	ACCTCCAAGGCATATCACAGTT	B06	+	75020638	75020837	0	0	200/50-1000	A9	11.203
AGGS694-2	846	CTCCCTTGTGCTCTTCTCTGAT	ACCTCCAAGGCATATCACAGTT	B06	+	74151752	74151954	0	0	203/50-1000	A9	11.203
AGGS694-2	846	CTCCCTTGTGCTCTTCTCTGAT	ACCTCCAAGGCATATCACAGTT	B06	+	74103822	74104021	1	0	200/50-1000	A9	11.203
AGGS694-2	846	CTCCCTTGTGCTCTTCTCTGAT	ACCTCCAAGGCATATCACAGTT	B06	+	73972482	73972681	3	0	200/50-1000	A9	11.203
AGGS694-2	846	CTCCCTTGTGCTCTTCTCTGAT	ACCTCCAAGGCATATCACAGTT	B06	+	73953781	73953980	1	0	200/50-1000	A9	11.203
AGGS694-2	846	CTCCCTTGTGCTCTTCTCTGAT	ACCTCCAAGGCATATCACAGTT	B06	+	72102129	72102328	0	0	200/50-1000	A9	11.203
AGGS694-2	846	CTCCCTTGTGCTCTTCTCTGAT	ACCTCCAAGGCATATCACAGTT	B06	+	71324271	71324470	0	0	200/50-1000	A9	11.203
AGGS694-2	846	CTCCCTTGTGCTCTTCTCTGAT	ACCTCCAAGGCATATCACAGTT	B06	+	71116276	71116475	3	0	200/50-1000	A9	11.203
AGGS694-2	846	CTCCCTTGTGCTCTTCTCTGAT	ACCTCCAAGGCATATCACAGTT	B06	+	70824658	70824857	1	0	200/50-1000	A9	11.203
AGGS694-2	846	CTCCCTTGTGCTCTTCTCTGAT	ACCTCCAAGGCATATCACAGTT	B06	+	67766270	67766349	4	0	80/50-1000	A9	11.203
AGGS694-2	846	CTCCCTTGTGCTCTTCTCTGAT	ACCTCCAAGGCATATCACAGTT	B06	+	66039145	66039344	2	0	200/50-1000	A9	11.203
AGGS694-2	846	CTCCCTTGTGCTCTTCTCTGAT	ACCTCCAAGGCATATCACAGTT	B06	+	59087757	59087956	1	0	200/50-1000	A9	11.203
AGGS694-2	846	CTCCCTTGTGCTCTTCTCTGAT	ACCTCCAAGGCATATCACAGTT	B06	+	55870942	55871141	0	0	200/50-1000	A9	11.203
AGGS694-2	846	CTCCCTTGTGCTCTTCTCTGAT	ACCTCCAAGGCATATCACAGTT	B06	+	51337032	51337231	1	0	200/50-1000	A9	11.203
AGGS694-2	846	CTCCCTTGTGCTCTTCTCTGAT	ACCTCCAAGGCATATCACAGTT	B06	+	49133579	49133778	1	0	200/50-1000	A9	11.203
AGGS694-2	846	CTCCCTTGTGCTCTTCTCTGAT	ACCTCCAAGGCATATCACAGTT	B06	+	48547803	48548002	2	0	200/50-1000	A9	11.203
AGGS694-2	846	CTCCCTTGTGCTCTTCTCTGAT	ACCTCCAAGGCATATCACAGTT	B06	+	39636532	39636731	2	0	200/50-1000	A9	11.203
AGGS694-2	846	CTCCCTTGTGCTCTTCTCTGAT	ACCTCCAAGGCATATCACAGTT	B06	+	31593079	31593278	2	0	200/50-1000	A9	11.203
AGGS694-2	846	CTCCCTTGTGCTCTTCTCTGAT	ACCTCCAAGGCATATCACAGTT	B06	+	25627810	25628009	2	0	200/50-1000	A9	11.203
AGGS694-2	846	CTCCCTTGTGCTCTTCTCTGAT	ACCTCCAAGGCATATCACAGTT	B06	+	21120615	21120814	0	0	200/50-1000	A9	11.203
AGGS694-2	846	CTCCCTTGTGCTCTTCTCTGAT	ACCTCCAAGGCATATCACAGTT	B06	+	14583847	14584046	2	0	200/50-1000	A9	11.203
AGGS694-2	846	CTCCCTTGTGCTCTTCTCTGAT	ACCTCCAAGGCATATCACAGTT	B06	+	12156889	12157088	1	0	200/50-1000	A9	11.203
AGGS694-2	846	CTCCCTTGTGCTCTTCTCTGAT	ACCTCCAAGGCATATCACAGTT	B06	-	122942397	122942596	0	0	200/50-1000	A9	11.203
AGGS694-2	846	CTCCCTTGTGCTCTTCTCTGAT	ACCTCCAAGGCATATCACAGTT	B06	-	122075943	122076145	2	0	203/50-1000	A9	11.203
AGGS694-2	846	CTCCCTTGTGCTCTTCTCTGAT	ACCTCCAAGGCATATCACAGTT	B06	-	114930368	114930567	0	0	200/50-1000	A9	11.203
AGGS694-2	846	CTCCCTTGTGCTCTTCTCTGAT	ACCTCCAAGGCATATCACAGTT	B06	-	106454387	106454586	0	0	200/50-1000	A9	11.203
AGGS694-2	846	CTCCCTTGTGCTCTTCTCTGAT	ACCTCCAAGGCATATCACAGTT	B06	-	99524137	99524336	1	0	200/50-1000	A9	11.203
AGGS694-2	846	CTCCCTTGTGCTCTTCTCTGAT	ACCTCCAAGGCATATCACAGTT	B06	-	99319523	99319722	0	0	200/50-1000	A9	11.203
AGGS694-2	846	CTCCCTTGTGCTCTTCTCTGAT	ACCTCCAAGGCATATCACAGTT	B06	-	76226712	76226911	0	0	200/50-1000	A9	11.203
AGGS694-2	846	CTCCCTTGTGCTCTTCTCTGAT	ACCTCCAAGGCATATCACAGTT	B06	-	73560058	73560257	0	0	200/50-1000	A9	11.203
AGGS694-2	846	CTCCCTTGTGCTCTTCTCTGAT	ACCTCCAAGGCATATCACAGTT	B06	-	70856180	70856379	2	0	200/50-1000	A9	11.203
AGGS694-2	846	CTCCCTTGTGCTCTTCTCTGAT	ACCTCCAAGGCATATCACAGTT	B06	-	67544058	67544257	2	0	200/50-1000	A9	11.203
AGGS694-2	846	CTCCCTTGTGCTCTTCTCTGAT	ACCTCCAAGGCATATCACAGTT	B06	-	67202246	67202445	1	0	200/50-1000	A9	11.203
AGGS694-2	846	CTCCCTTGTGCTCTTCTCTGAT	ACCTCCAAGGCATATCACAGTT	B06	-	64056636	64056835	0	0	200/50-1000	A9	11.203
AGGS694-2	846	CTCCCTTGTGCTCTTCTCTGAT	ACCTCCAAGGCATATCACAGTT	B06	-	62306970	62307169	1	0	200/50-1000	A9	11.203
AGGS694-2	846	CTCCCTTGTGCTCTTCTCTGAT	ACCTCCAAGGCATATCACAGTT	B06	-	61818947	61819146	0	0	200/50-1000	A9	11.203
AGGS694-2	846	CTCCCTTGTGCTCTTCTCTGAT	ACCTCCAAGGCATATCACAGTT	B06	-	61691769	61691968	3	1	200/50-1000	A9	11.203
AGGS694-2	846	CTCCCTTGTGCTCTTCTCTGAT	ACCTCCAAGGCATATCACAGTT	B06	-	58529093	58529292	2	0	200/50-1000	A9	11.203
AGGS694-2	846	CTCCCTTGTGCTCTTCTCTGAT	ACCTCCAAGGCATATCACAGTT	B06	-	52738990	52739189	0	0	200/50-1000	A9	11.203
AGGS694-2	846	CTCCCTTGTGCTCTTCTCTGAT	ACCTCCAAGGCATATCACAGTT	B06	-	51987091	51987287	1	0	197/50-1000	A9	11.203
AGGS694-2	846	CTCCCTTGTGCTCTTCTCTGAT	ACCTCCAAGGCATATCACAGTT	B06	-	51874134	51874333	1	0	200/50-1000	A9	11.203
AGGS694-2	846	CTCCCTTGTGCTCTTCTCTGAT	ACCTCCAAGGCATATCACAGTT	B06	-	50633430	50633629	0	0	200/50-1000	A9	11.203
AGGS694-2	846	CTCCCTTGTGCTCTTCTCTGAT	ACCTCCAAGGCATATCACAGTT	B06	-	42864350	42864549	1	0	200/50-1000	A9	11.203
AGGS694-2	846	CTCCCTTGTGCTCTTCTCTGAT	ACCTCCAAGGCATATCACAGTT	B06	-	39994198	39994397	2	0	200/50-1000	A9	11.203
AGGS694-2	846	CTCCCTTGTGCTCTTCTCTGAT	ACCTCCAAGGCATATCACAGTT	B06	-	38264243	38264442	0	0	200/50-1000	A9	11.203
AGGS694-2	846	CTCCCTTGTGCTCTTCTCTGAT	ACCTCCAAGGCATATCACAGTT	B06	-	35638237	35638436	1	0	200/50-1000	A9	11.203
AGGS694-2	846	CTCCCTTGTGCTCTTCTCTGAT	ACCTCCAAGGCATATCACAGTT	B06	-	35489407	35489606	2	0	200/50-1000	A9	11.203
AGGS694-2	846	CTCCCTTGTGCTCTTCTCTGAT	ACCTCCAAGGCATATCACAGTT	B06	-	32117160	32117359	2	0	200/50-1000	A9	11.203
AGGS694-2	846	CTCCCTTGTGCTCTTCTCTGAT	ACCTCCAAGGCATATCACAGTT	B06	-	25177875	25178074	0	0	200/50-1000	A9	11.203
AGGS694-2	846	CTCCCTTGTGCTCTTCTCTGAT	ACCTCCAAGGCATATCACAGTT	B06	-	9354270	9354469	0	0	200/50-1000	A9	11.203
AGGS694-2	846	CTCCCTTGTGCTCTTCTCTGAT	ACCTCCAAGGCATATCACAGTT	B06	-	2592405	2592604	0	0	200/50-1000	A9	11.203
AGGS694-2	846	CTCCCTTGTGCTCTTCTCTGAT	ACCTCCAAGGCATATCACAGTT	B07	+	108203305	108203504	2	0	200/50-1000	A9	11.203
AGGS694-2	846	CTCCCTTGTGCTCTTCTCTGAT	ACCTCCAAGGCATATCACAGTT	B07	+	97750787	97750986	2	0	200/50-1000	A9	11.203
AGGS694-2	846	CTCCCTTGTGCTCTTCTCTGAT	ACCTCCAAGGCATATCACAGTT	B07	+	97518119	97518318	1	0	200/50-1000	A9	11.203
AGGS694-2	846	CTCCCTTGTGCTCTTCTCTGAT	ACCTCCAAGGCATATCACAGTT	B07	+	96107731	96107930	1	0	200/50-1000	A9	11.203
AGGS694-2	846	CTCCCTTGTGCTCTTCTCTGAT	ACCTCCAAGGCATATCACAGTT	B07	+	92206188	92206381	0	0	194/50-1000	A9	11.203
AGGS694-2	846	CTCCCTTGTGCTCTTCTCTGAT	ACCTCCAAGGCATATCACAGTT	B07	+	86801878	86802017	0	0	140/50-1000	A9	11.203
AGGS694-2	846	CTCCCTTGTGCTCTTCTCTGAT	ACCTCCAAGGCATATCACAGTT	B07	+	85992096	85992295	2	0	200/50-1000	A9	11.203
AGGS694-2	846	CTCCCTTGTGCTCTTCTCTGAT	ACCTCCAAGGCATATCACAGTT	B07	+	81756360	81756559	2	0	200/50-1000	A9	11.203
AGGS694-2	846	CTCCCTTGTGCTCTTCTCTGAT	ACCTCCAAGGCATATCACAGTT	B07	+	79833809	79834008	2	0	200/50-1000	A9	11.203
AGGS694-2	846	CTCCCTTGTGCTCTTCTCTGAT	ACCTCCAAGGCATATCACAGTT	B07	+	71620777	71620976	2	0	200/50-1000	A9	11.203
AGGS694-2	846	CTCCCTTGTGCTCTTCTCTGAT	ACCTCCAAGGCATATCACAGTT	B07	+	67474248	67474447	2	0	200/50-1000	A9	11.203
AGGS694-2	846	CTCCCTTGTGCTCTTCTCTGAT	ACCTCCAAGGCATATCACAGTT	B07	+	60170978	60171177	0	0	200/50-1000	A9	11.203
AGGS694-2	846	CTCCCTTGTGCTCTTCTCTGAT	ACCTCCAAGGCATATCACAGTT	B07	+	57627246	57627445	2	0	200/50-1000	A9	11.203
AGGS694-2	846	CTCCCTTGTGCTCTTCTCTGAT	ACCTCCAAGGCATATCACAGTT	B07	+	57276356	57276555	2	1	200/50-1000	A9	11.203
AGGS694-2	846	CTCCCTTGTGCTCTTCTCTGAT	ACCTCCAAGGCATATCACAGTT	B07	+	55800870	55801069	0	0	200/50-1000	A9	11.203
AGGS694-2	846	CTCCCTTGTGCTCTTCTCTGAT	ACCTCCAAGGCATATCACAGTT	B07	+	55620865	55621064	0	0	200/50-1000	A9	11.203
AGGS694-2	846	CTCCCTTGTGCTCTTCTCTGAT	ACCTCCAAGGCATATCACAGTT	B07	+	54951572	54951771	1	0	200/50-1000	A9	11.203
AGGS694-2	846	CTCCCTTGTGCTCTTCTCTGAT	ACCTCCAAGGCATATCACAGTT	B07	+	52754701	52754900	1	0	200/50-1000	A9	11.203
AGGS694-2	846	CTCCCTTGTGCTCTTCTCTGAT	ACCTCCAAGGCATATCACAGTT	B07	+	47472421	47472620	2	0	200/50-1000	A9	11.203
AGGS694-2	846	CTCCCTTGTGCTCTTCTCTGAT	ACCTCCAAGGCATATCACAGTT	B07	+	46868484	46868683	2	0	200/50-1000	A9	11.203
AGGS694-2	846	CTCCCTTGTGCTCTTCTCTGAT	ACCTCCAAGGCATATCACAGTT	B07	+	46214442	46214641	1	0	200/50-1000	A9	11.203
AGGS694-2	846	CTCCCTTGTGCTCTTCTCTGAT	ACCTCCAAGGCATATCACAGTT	B07	+	46162177	46162376	2	0	200/50-1000	A9	11.203
AGGS694-2	846	CTCCCTTGTGCTCTTCTCTGAT	ACCTCCAAGGCATATCACAGTT	B07	+	43936681	43936880	1	0	200/50-1000	A9	11.203
AGGS694-2	846	CTCCCTTGTGCTCTTCTCTGAT	ACCTCCAAGGCATATCACAGTT	B07	+	43241263	43241462	2	0	200/50-1000	A9	11.203
AGGS694-2	846	CTCCCTTGTGCTCTTCTCTGAT	ACCTCCAAGGCATATCACAGTT	B07	+	41756464	41756663	3	0	200/50-1000	A9	11.203
AGGS694-2	846	CTCCCTTGTGCTCTTCTCTGAT	ACCTCCAAGGCATATCACAGTT	B07	+	41341991	41342190	2	0	200/50-1000	A9	11.203
AGGS694-2	846	CTCCCTTGTGCTCTTCTCTGAT	ACCTCCAAGGCATATCACAGTT	B07	+	41273027	41273226	1	0	200/50-1000	A9	11.203
AGGS694-2	846	CTCCCTTGTGCTCTTCTCTGAT	ACCTCCAAGGCATATCACAGTT	B07	+	41061594	41061793	2	0	200/50-1000	A9	11.203
AGGS694-2	846	CTCCCTTGTGCTCTTCTCTGAT	ACCTCCAAGGCATATCACAGTT	B07	+	40643901	40644100	1	0	200/50-1000	A9	11.203
AGGS694-2	846	CTCCCTTGTGCTCTTCTCTGAT	ACCTCCAAGGCATATCACAGTT	B07	+	35649468	35649667	1	0	200/50-1000	A9	11.203
AGGS694-2	846	CTCCCTTGTGCTCTTCTCTGAT	ACCTCCAAGGCATATCACAGTT	B07	+	33539711	33539910	1	0	200/50-1000	A9	11.203
AGGS694-2	846	CTCCCTTGTGCTCTTCTCTGAT	ACCTCCAAGGCATATCACAGTT	B07	+	26862425	26862624	1	0	200/50-1000	A9	11.203
AGGS694-2	846	CTCCCTTGTGCTCTTCTCTGAT	ACCTCCAAGGCATATCACAGTT	B07	-	117844691	117844890	3	0	200/50-1000	A9	11.203
AGGS694-2	846	CTCCCTTGTGCTCTTCTCTGAT	ACCTCCAAGGCATATCACAGTT	B07	-	109974965	109975164	1	0	200/50-1000	A9	11.203
AGGS694-2	846	CTCCCTTGTGCTCTTCTCTGAT	ACCTCCAAGGCATATCACAGTT	B07	-	105339845	105340045	1	0	201/50-1000	A9	11.203
AGGS694-2	846	CTCCCTTGTGCTCTTCTCTGAT	ACCTCCAAGGCATATCACAGTT	B07	-	100291924	100292123	0	0	200/50-1000	A9	11.203
AGGS694-2	846	CTCCCTTGTGCTCTTCTCTGAT	ACCTCCAAGGCATATCACAGTT	B07	-	98861781	98861980	0	0	200/50-1000	A9	11.203
AGGS694-2	846	CTCCCTTGTGCTCTTCTCTGAT	ACCTCCAAGGCATATCACAGTT	B07	-	93993757	93993956	3	0	200/50-1000	A9	11.203
AGGS694-2	846	CTCCCTTGTGCTCTTCTCTGAT	ACCTCCAAGGCATATCACAGTT	B07	-	93177325	93177524	2	0	200/50-1000	A9	11.203
AGGS694-2	846	CTCCCTTGTGCTCTTCTCTGAT	ACCTCCAAGGCATATCACAGTT	B07	-	92710391	92710590	0	0	200/50-1000	A9	11.203
AGGS694-2	846	CTCCCTTGTGCTCTTCTCTGAT	ACCTCCAAGGCATATCACAGTT	B07	-	92702450	92702649	0	0	200/50-1000	A9	11.203
AGGS694-2	846	CTCCCTTGTGCTCTTCTCTGAT	ACCTCCAAGGCATATCACAGTT	B07	-	88467755	88467954	2	0	200/50-1000	A9	11.203
AGGS694-2	846	CTCCCTTGTGCTCTTCTCTGAT	ACCTCCAAGGCATATCACAGTT	B07	-	88277090	88277289	2	0	200/50-1000	A9	11.203
AGGS694-2	846	CTCCCTTGTGCTCTTCTCTGAT	ACCTCCAAGGCATATCACAGTT	B07	-	81902654	81902853	1	0	200/50-1000	A9	11.203
AGGS694-2	846	CTCCCTTGTGCTCTTCTCTGAT	ACCTCCAAGGCATATCACAGTT	B07	-	71910501	71910700	1	0	200/50-1000	A9	11.203
AGGS694-2	846	CTCCCTTGTGCTCTTCTCTGAT	ACCTCCAAGGCATATCACAGTT	B07	-	71549698	71549897	2	0	200/50-1000	A9	11.203
AGGS694-2	846	CTCCCTTGTGCTCTTCTCTGAT	ACCTCCAAGGCATATCACAGTT	B07	-	71069467	71069666	0	0	200/50-1000	A9	11.203
AGGS694-2	846	CTCCCTTGTGCTCTTCTCTGAT	ACCTCCAAGGCATATCACAGTT	B07	-	65573961	65574160	2	0	200/50-1000	A9	11.203
AGGS694-2	846	CTCCCTTGTGCTCTTCTCTGAT	ACCTCCAAGGCATATCACAGTT	B07	-	58246739	58246935	1	0	197/50-1000	A9	11.203
AGGS694-2	846	CTCCCTTGTGCTCTTCTCTGAT	ACCTCCAAGGCATATCACAGTT	B07	-	57213295	57213494	3	0	200/50-1000	A9	11.203
AGGS694-2	846	CTCCCTTGTGCTCTTCTCTGAT	ACCTCCAAGGCATATCACAGTT	B07	-	45212314	45212513	0	0	200/50-1000	A9	11.203
AGGS694-2	846	CTCCCTTGTGCTCTTCTCTGAT	ACCTCCAAGGCATATCACAGTT	B07	-	45056723	45056922	2	0	200/50-1000	A9	11.203
AGGS694-2	846	CTCCCTTGTGCTCTTCTCTGAT	ACCTCCAAGGCATATCACAGTT	B07	-	41703398	41703597	2	0	200/50-1000	A9	11.203
AGGS694-2	846	CTCCCTTGTGCTCTTCTCTGAT	ACCTCCAAGGCATATCACAGTT	B07	-	41365654	41365853	2	0	200/50-1000	A9	11.203
AGGS694-2	846	CTCCCTTGTGCTCTTCTCTGAT	ACCTCCAAGGCATATCACAGTT	B07	-	39360550	39360749	0	0	200/50-1000	A9	11.203
AGGS694-2	846	CTCCCTTGTGCTCTTCTCTGAT	ACCTCCAAGGCATATCACAGTT	B07	-	36612909	36613108	1	0	200/50-1000	A9	11.203
AGGS694-2	846	CTCCCTTGTGCTCTTCTCTGAT	ACCTCCAAGGCATATCACAGTT	B07	-	22471695	22472674	1	0	980/50-1000	A9	11.203
AGGS694-2	846	CTCCCTTGTGCTCTTCTCTGAT	ACCTCCAAGGCATATCACAGTT	B07	-	22471695	22471894	1	0	200/50-1000	A9	11.203
AGGS694-2	846	CTCCCTTGTGCTCTTCTCTGAT	ACCTCCAAGGCATATCACAGTT	B07	-	14780437	14780636	2	0	200/50-1000	A9	11.203
AGGS694-2	846	CTCCCTTGTGCTCTTCTCTGAT	ACCTCCAAGGCATATCACAGTT	B08	+	101305514	101305713	2	0	200/50-1000	A9	11.203
AGGS694-2	846	CTCCCTTGTGCTCTTCTCTGAT	ACCTCCAAGGCATATCACAGTT	B08	+	99591948	99592147	1	0	200/50-1000	A9	11.203
AGGS694-2	846	CTCCCTTGTGCTCTTCTCTGAT	ACCTCCAAGGCATATCACAGTT	B08	+	99331619	99331818	3	0	200/50-1000	A9	11.203
AGGS694-2	846	CTCCCTTGTGCTCTTCTCTGAT	ACCTCCAAGGCATATCACAGTT	B08	+	96384285	96384484	1	0	200/50-1000	A9	11.203
AGGS694-2	846	CTCCCTTGTGCTCTTCTCTGAT	ACCTCCAAGGCATATCACAGTT	B08	+	96041928	96042127	2	0	200/50-1000	A9	11.203
AGGS694-2	846	CTCCCTTGTGCTCTTCTCTGAT	ACCTCCAAGGCATATCACAGTT	B08	+	93851528	93851727	2	0	200/50-1000	A9	11.203
AGGS694-2	846	CTCCCTTGTGCTCTTCTCTGAT	ACCTCCAAGGCATATCACAGTT	B08	+	86405071	86405270	2	0	200/50-1000	A9	11.203
AGGS694-2	846	CTCCCTTGTGCTCTTCTCTGAT	ACCTCCAAGGCATATCACAGTT	B08	+	80232377	80232576	0	0	200/50-1000	A9	11.203
AGGS694-2	846	CTCCCTTGTGCTCTTCTCTGAT	ACCTCCAAGGCATATCACAGTT	B08	+	73655027	73655226	1	0	200/50-1000	A9	11.203
AGGS694-2	846	CTCCCTTGTGCTCTTCTCTGAT	ACCTCCAAGGCATATCACAGTT	B08	+	70184453	70184652	1	0	200/50-1000	A9	11.203
AGGS694-2	846	CTCCCTTGTGCTCTTCTCTGAT	ACCTCCAAGGCATATCACAGTT	B08	+	70068931	70069130	2	0	200/50-1000	A9	11.203
AGGS694-2	846	CTCCCTTGTGCTCTTCTCTGAT	ACCTCCAAGGCATATCACAGTT	B08	+	68491961	68492160	1	0	200/50-1000	A9	11.203
AGGS694-2	846	CTCCCTTGTGCTCTTCTCTGAT	ACCTCCAAGGCATATCACAGTT	B08	+	63738864	63739064	0	0	201/50-1000	A9	11.203
AGGS694-2	846	CTCCCTTGTGCTCTTCTCTGAT	ACCTCCAAGGCATATCACAGTT	B08	+	62948805	62949004	2	0	200/50-1000	A9	11.203
AGGS694-2	846	CTCCCTTGTGCTCTTCTCTGAT	ACCTCCAAGGCATATCACAGTT	B08	+	62353994	62354193	0	0	200/50-1000	A9	11.203
AGGS694-2	846	CTCCCTTGTGCTCTTCTCTGAT	ACCTCCAAGGCATATCACAGTT	B08	+	56176846	56177045	1	0	200/50-1000	A9	11.203
AGGS694-2	846	CTCCCTTGTGCTCTTCTCTGAT	ACCTCCAAGGCATATCACAGTT	B08	+	56062734	56062933	2	0	200/50-1000	A9	11.203
AGGS694-2	846	CTCCCTTGTGCTCTTCTCTGAT	ACCTCCAAGGCATATCACAGTT	B08	+	55904721	55904920	1	0	200/50-1000	A9	11.203
AGGS694-2	846	CTCCCTTGTGCTCTTCTCTGAT	ACCTCCAAGGCATATCACAGTT	B08	+	47592689	47592888	1	0	200/50-1000	A9	11.203
AGGS694-2	846	CTCCCTTGTGCTCTTCTCTGAT	ACCTCCAAGGCATATCACAGTT	B08	+	41481136	41481335	2	0	200/50-1000	A9	11.203
AGGS694-2	846	CTCCCTTGTGCTCTTCTCTGAT	ACCTCCAAGGCATATCACAGTT	B08	+	40082289	40082488	2	0	200/50-1000	A9	11.203
AGGS694-2	846	CTCCCTTGTGCTCTTCTCTGAT	ACCTCCAAGGCATATCACAGTT	B08	+	39363791	39363990	1	0	200/50-1000	A9	11.203
AGGS694-2	846	CTCCCTTGTGCTCTTCTCTGAT	ACCTCCAAGGCATATCACAGTT	B08	+	37470235	37470434	1	0	200/50-1000	A9	11.203
AGGS694-2	846	CTCCCTTGTGCTCTTCTCTGAT	ACCTCCAAGGCATATCACAGTT	B08	+	36231854	36232053	1	0	200/50-1000	A9	11.203
AGGS694-2	846	CTCCCTTGTGCTCTTCTCTGAT	ACCTCCAAGGCATATCACAGTT	B08	+	34655306	34655505	1	0	200/50-1000	A9	11.203
AGGS694-2	846	CTCCCTTGTGCTCTTCTCTGAT	ACCTCCAAGGCATATCACAGTT	B08	+	33411858	33412057	1	0	200/50-1000	A9	11.203
AGGS694-2	846	CTCCCTTGTGCTCTTCTCTGAT	ACCTCCAAGGCATATCACAGTT	B08	+	33222298	33222497	2	0	200/50-1000	A9	11.203
AGGS694-2	846	CTCCCTTGTGCTCTTCTCTGAT	ACCTCCAAGGCATATCACAGTT	B08	+	29895063	29895262	1	0	200/50-1000	A9	11.203
AGGS694-2	846	CTCCCTTGTGCTCTTCTCTGAT	ACCTCCAAGGCATATCACAGTT	B08	+	21262036	21262235	1	0	200/50-1000	A9	11.203
AGGS694-2	846	CTCCCTTGTGCTCTTCTCTGAT	ACCTCCAAGGCATATCACAGTT	B08	+	12253012	12253211	1	0	200/50-1000	A9	11.203
AGGS694-2	846	CTCCCTTGTGCTCTTCTCTGAT	ACCTCCAAGGCATATCACAGTT	B08	-	102344135	102344334	1	0	200/50-1000	A9	11.203
AGGS694-2	846	CTCCCTTGTGCTCTTCTCTGAT	ACCTCCAAGGCATATCACAGTT	B08	-	99317798	99317997	1	0	200/50-1000	A9	11.203
AGGS694-2	846	CTCCCTTGTGCTCTTCTCTGAT	ACCTCCAAGGCATATCACAGTT	B08	-	93201656	93201855	0	1	200/50-1000	A9	11.203
AGGS694-2	846	CTCCCTTGTGCTCTTCTCTGAT	ACCTCCAAGGCATATCACAGTT	B08	-	86900642	86900841	2	0	200/50-1000	A9	11.203
AGGS694-2	846	CTCCCTTGTGCTCTTCTCTGAT	ACCTCCAAGGCATATCACAGTT	B08	-	85194462	85194661	1	0	200/50-1000	A9	11.203
AGGS694-2	846	CTCCCTTGTGCTCTTCTCTGAT	ACCTCCAAGGCATATCACAGTT	B08	-	85188560	85188759	1	0	200/50-1000	A9	11.203
AGGS694-2	846	CTCCCTTGTGCTCTTCTCTGAT	ACCTCCAAGGCATATCACAGTT	B08	-	82326589	82326788	3	0	200/50-1000	A9	11.203
AGGS694-2	846	CTCCCTTGTGCTCTTCTCTGAT	ACCTCCAAGGCATATCACAGTT	B08	-	81644094	81644293	2	0	200/50-1000	A9	11.203
AGGS694-2	846	CTCCCTTGTGCTCTTCTCTGAT	ACCTCCAAGGCATATCACAGTT	B08	-	78800123	78800322	2	0	200/50-1000	A9	11.203
AGGS694-2	846	CTCCCTTGTGCTCTTCTCTGAT	ACCTCCAAGGCATATCACAGTT	B08	-	68304256	68304464	0	0	209/50-1000	A9	11.203
AGGS694-2	846	CTCCCTTGTGCTCTTCTCTGAT	ACCTCCAAGGCATATCACAGTT	B08	-	65429132	65429331	0	0	200/50-1000	A9	11.203
AGGS694-2	846	CTCCCTTGTGCTCTTCTCTGAT	ACCTCCAAGGCATATCACAGTT	B08	-	62098038	62098237	2	0	200/50-1000	A9	11.203
AGGS694-2	846	CTCCCTTGTGCTCTTCTCTGAT	ACCTCCAAGGCATATCACAGTT	B08	-	58292861	58293059	1	0	199/50-1000	A9	11.203
AGGS694-2	846	CTCCCTTGTGCTCTTCTCTGAT	ACCTCCAAGGCATATCACAGTT	B08	-	57903538	57903737	2	0	200/50-1000	A9	11.203
AGGS694-2	846	CTCCCTTGTGCTCTTCTCTGAT	ACCTCCAAGGCATATCACAGTT	B08	-	55023211	55023410	1	0	200/50-1000	A9	11.203
AGGS694-2	846	CTCCCTTGTGCTCTTCTCTGAT	ACCTCCAAGGCATATCACAGTT	B08	-	50711987	50712186	0	0	200/50-1000	A9	11.203
AGGS694-2	846	CTCCCTTGTGCTCTTCTCTGAT	ACCTCCAAGGCATATCACAGTT	B08	-	49289422	49289621	0	0	200/50-1000	A9	11.203
AGGS694-2	846	CTCCCTTGTGCTCTTCTCTGAT	ACCTCCAAGGCATATCACAGTT	B08	-	49091580	49091779	1	0	200/50-1000	A9	11.203
AGGS694-2	846	CTCCCTTGTGCTCTTCTCTGAT	ACCTCCAAGGCATATCACAGTT	B08	-	46868173	46868372	2	0	200/50-1000	A9	11.203
AGGS694-2	846	CTCCCTTGTGCTCTTCTCTGAT	ACCTCCAAGGCATATCACAGTT	B08	-	45538274	45538472	1	0	199/50-1000	A9	11.203
AGGS694-2	846	CTCCCTTGTGCTCTTCTCTGAT	ACCTCCAAGGCATATCACAGTT	B08	-	43507082	43507280	1	0	199/50-1000	A9	11.203
AGGS694-2	846	CTCCCTTGTGCTCTTCTCTGAT	ACCTCCAAGGCATATCACAGTT	B08	-	43276953	43277152	0	0	200/50-1000	A9	11.203
AGGS694-2	846	CTCCCTTGTGCTCTTCTCTGAT	ACCTCCAAGGCATATCACAGTT	B08	-	40292207	40292406	3	0	200/50-1000	A9	11.203
AGGS694-2	846	CTCCCTTGTGCTCTTCTCTGAT	ACCTCCAAGGCATATCACAGTT	B08	-	30489478	30489677	0	0	200/50-1000	A9	11.203
AGGS694-2	846	CTCCCTTGTGCTCTTCTCTGAT	ACCTCCAAGGCATATCACAGTT	B08	-	23072004	23072203	2	0	200/50-1000	A9	11.203
AGGS694-2	846	CTCCCTTGTGCTCTTCTCTGAT	ACCTCCAAGGCATATCACAGTT	B08	-	21458581	21458780	1	0	200/50-1000	A9	11.203
AGGS694-2	846	CTCCCTTGTGCTCTTCTCTGAT	ACCTCCAAGGCATATCACAGTT	B08	-	12662425	12662624	1	0	200/50-1000	A9	11.203
AGGS694-2	846	CTCCCTTGTGCTCTTCTCTGAT	ACCTCCAAGGCATATCACAGTT	B09	+	137817024	137817223	2	0	200/50-1000	A9	11.203
AGGS694-2	846	CTCCCTTGTGCTCTTCTCTGAT	ACCTCCAAGGCATATCACAGTT	B09	+	132547168	132547367	0	0	200/50-1000	A9	11.203
AGGS694-2	846	CTCCCTTGTGCTCTTCTCTGAT	ACCTCCAAGGCATATCACAGTT	B09	+	124214107	124214298	2	0	192/50-1000	A9	11.203
AGGS694-2	846	CTCCCTTGTGCTCTTCTCTGAT	ACCTCCAAGGCATATCACAGTT	B09	+	123301365	123301558	2	0	194/50-1000	A9	11.203
AGGS694-2	846	CTCCCTTGTGCTCTTCTCTGAT	ACCTCCAAGGCATATCACAGTT	B09	+	114136198	114136397	2	0	200/50-1000	A9	11.203
AGGS694-2	846	CTCCCTTGTGCTCTTCTCTGAT	ACCTCCAAGGCATATCACAGTT	B09	+	112303207	112303406	1	0	200/50-1000	A9	11.203
AGGS694-2	846	CTCCCTTGTGCTCTTCTCTGAT	ACCTCCAAGGCATATCACAGTT	B09	+	111583532	111583731	2	0	200/50-1000	A9	11.203
AGGS694-2	846	CTCCCTTGTGCTCTTCTCTGAT	ACCTCCAAGGCATATCACAGTT	B09	+	111233902	111234101	2	0	200/50-1000	A9	11.203
AGGS694-2	846	CTCCCTTGTGCTCTTCTCTGAT	ACCTCCAAGGCATATCACAGTT	B09	+	109489531	109489730	1	0	200/50-1000	A9	11.203
AGGS694-2	846	CTCCCTTGTGCTCTTCTCTGAT	ACCTCCAAGGCATATCACAGTT	B09	+	104412765	104412964	2	0	200/50-1000	A9	11.203
AGGS694-2	846	CTCCCTTGTGCTCTTCTCTGAT	ACCTCCAAGGCATATCACAGTT	B09	+	102904561	102904760	1	0	200/50-1000	A9	11.203
AGGS694-2	846	CTCCCTTGTGCTCTTCTCTGAT	ACCTCCAAGGCATATCACAGTT	B09	+	101207555	101207754	2	0	200/50-1000	A9	11.203
AGGS694-2	846	CTCCCTTGTGCTCTTCTCTGAT	ACCTCCAAGGCATATCACAGTT	B09	+	99604961	99605160	1	0	200/50-1000	A9	11.203
AGGS694-2	846	CTCCCTTGTGCTCTTCTCTGAT	ACCTCCAAGGCATATCACAGTT	B09	+	98384383	98384582	0	0	200/50-1000	A9	11.203
AGGS694-2	846	CTCCCTTGTGCTCTTCTCTGAT	ACCTCCAAGGCATATCACAGTT	B09	+	93517044	93517150	1	0	107/50-1000	A9	11.203
AGGS694-2	846	CTCCCTTGTGCTCTTCTCTGAT	ACCTCCAAGGCATATCACAGTT	B09	+	91970294	91970493	2	0	200/50-1000	A9	11.203
AGGS694-2	846	CTCCCTTGTGCTCTTCTCTGAT	ACCTCCAAGGCATATCACAGTT	B09	+	88505231	88505430	0	0	200/50-1000	A9	11.203
AGGS694-2	846	CTCCCTTGTGCTCTTCTCTGAT	ACCTCCAAGGCATATCACAGTT	B09	+	84289948	84290146	1	0	199/50-1000	A9	11.203
AGGS694-2	846	CTCCCTTGTGCTCTTCTCTGAT	ACCTCCAAGGCATATCACAGTT	B09	+	74178771	74178970	1	0	200/50-1000	A9	11.203
AGGS694-2	846	CTCCCTTGTGCTCTTCTCTGAT	ACCTCCAAGGCATATCACAGTT	B09	+	73504064	73504263	3	0	200/50-1000	A9	11.203
AGGS694-2	846	CTCCCTTGTGCTCTTCTCTGAT	ACCTCCAAGGCATATCACAGTT	B09	+	68951740	68951939	1	0	200/50-1000	A9	11.203
AGGS694-2	846	CTCCCTTGTGCTCTTCTCTGAT	ACCTCCAAGGCATATCACAGTT	B09	+	57822457	57822656	1	0	200/50-1000	A9	11.203
AGGS694-2	846	CTCCCTTGTGCTCTTCTCTGAT	ACCTCCAAGGCATATCACAGTT	B09	+	55442151	55442350	2	0	200/50-1000	A9	11.203
AGGS694-2	846	CTCCCTTGTGCTCTTCTCTGAT	ACCTCCAAGGCATATCACAGTT	B09	+	54533735	54533934	0	0	200/50-1000	A9	11.203
AGGS694-2	846	CTCCCTTGTGCTCTTCTCTGAT	ACCTCCAAGGCATATCACAGTT	B09	+	53521890	53522089	0	0	200/50-1000	A9	11.203
AGGS694-2	846	CTCCCTTGTGCTCTTCTCTGAT	ACCTCCAAGGCATATCACAGTT	B09	+	51306476	51306675	2	0	200/50-1000	A9	11.203
AGGS694-2	846	CTCCCTTGTGCTCTTCTCTGAT	ACCTCCAAGGCATATCACAGTT	B09	+	49218254	49218453	0	0	200/50-1000	A9	11.203
AGGS694-2	846	CTCCCTTGTGCTCTTCTCTGAT	ACCTCCAAGGCATATCACAGTT	B09	+	45266601	45266800	1	0	200/50-1000	A9	11.203
AGGS694-2	846	CTCCCTTGTGCTCTTCTCTGAT	ACCTCCAAGGCATATCACAGTT	B09	+	42007713	42007840	1	0	128/50-1000	A9	11.203
AGGS694-2	846	CTCCCTTGTGCTCTTCTCTGAT	ACCTCCAAGGCATATCACAGTT	B09	+	40214926	40215125	0	0	200/50-1000	A9	11.203
AGGS694-2	846	CTCCCTTGTGCTCTTCTCTGAT	ACCTCCAAGGCATATCACAGTT	B09	+	39917495	39917694	2	0	200/50-1000	A9	11.203
AGGS694-2	846	CTCCCTTGTGCTCTTCTCTGAT	ACCTCCAAGGCATATCACAGTT	B09	+	33876489	33876688	0	0	200/50-1000	A9	11.203
AGGS694-2	846	CTCCCTTGTGCTCTTCTCTGAT	ACCTCCAAGGCATATCACAGTT	B09	+	28802993	28803191	2	0	199/50-1000	A9	11.203
AGGS694-2	846	CTCCCTTGTGCTCTTCTCTGAT	ACCTCCAAGGCATATCACAGTT	B09	+	28724173	28724372	2	0	200/50-1000	A9	11.203
AGGS694-2	846	CTCCCTTGTGCTCTTCTCTGAT	ACCTCCAAGGCATATCACAGTT	B09	+	28415267	28415466	0	0	200/50-1000	A9	11.203
AGGS694-2	846	CTCCCTTGTGCTCTTCTCTGAT	ACCTCCAAGGCATATCACAGTT	B09	+	27960828	27961027	1	0	200/50-1000	A9	11.203
AGGS694-2	846	CTCCCTTGTGCTCTTCTCTGAT	ACCTCCAAGGCATATCACAGTT	B09	+	21616214	21616413	2	0	200/50-1000	A9	11.203
AGGS694-2	846	CTCCCTTGTGCTCTTCTCTGAT	ACCTCCAAGGCATATCACAGTT	B09	-	119479615	119479814	2	0	200/50-1000	A9	11.203
AGGS694-2	846	CTCCCTTGTGCTCTTCTCTGAT	ACCTCCAAGGCATATCACAGTT	B09	-	111636048	111636247	1	0	200/50-1000	A9	11.203
AGGS694-2	846	CTCCCTTGTGCTCTTCTCTGAT	ACCTCCAAGGCATATCACAGTT	B09	-	109155260	109155459	0	0	200/50-1000	A9	11.203
AGGS694-2	846	CTCCCTTGTGCTCTTCTCTGAT	ACCTCCAAGGCATATCACAGTT	B09	-	106904653	106904852	2	0	200/50-1000	A9	11.203
AGGS694-2	846	CTCCCTTGTGCTCTTCTCTGAT	ACCTCCAAGGCATATCACAGTT	B09	-	93250072	93250271	0	0	200/50-1000	A9	11.203
AGGS694-2	846	CTCCCTTGTGCTCTTCTCTGAT	ACCTCCAAGGCATATCACAGTT	B09	-	86189591	86189790	2	0	200/50-1000	A9	11.203
AGGS694-2	846	CTCCCTTGTGCTCTTCTCTGAT	ACCTCCAAGGCATATCACAGTT	B09	-	84124538	84124737	1	0	200/50-1000	A9	11.203
AGGS694-2	846	CTCCCTTGTGCTCTTCTCTGAT	ACCTCCAAGGCATATCACAGTT	B09	-	76516253	76516452	2	0	200/50-1000	A9	11.203
AGGS694-2	846	CTCCCTTGTGCTCTTCTCTGAT	ACCTCCAAGGCATATCACAGTT	B09	-	73684892	73685091	2	0	200/50-1000	A9	11.203
AGGS694-2	846	CTCCCTTGTGCTCTTCTCTGAT	ACCTCCAAGGCATATCACAGTT	B09	-	71346368	71346567	0	0	200/50-1000	A9	11.203
AGGS694-2	846	CTCCCTTGTGCTCTTCTCTGAT	ACCTCCAAGGCATATCACAGTT	B09	-	67703724	67703923	0	0	200/50-1000	A9	11.203
AGGS694-2	846	CTCCCTTGTGCTCTTCTCTGAT	ACCTCCAAGGCATATCACAGTT	B09	-	66512108	66512306	0	0	199/50-1000	A9	11.203
AGGS694-2	846	CTCCCTTGTGCTCTTCTCTGAT	ACCTCCAAGGCATATCACAGTT	B09	-	66461078	66461184	0	0	107/50-1000	A9	11.203
AGGS694-2	846	CTCCCTTGTGCTCTTCTCTGAT	ACCTCCAAGGCATATCACAGTT	B09	-	64825582	64825781	0	0	200/50-1000	A9	11.203
AGGS694-2	846	CTCCCTTGTGCTCTTCTCTGAT	ACCTCCAAGGCATATCACAGTT	B09	-	63173095	63173294	0	0	200/50-1000	A9	11.203
AGGS694-2	846	CTCCCTTGTGCTCTTCTCTGAT	ACCTCCAAGGCATATCACAGTT	B09	-	52707808	52708001	0	0	194/50-1000	A9	11.203
AGGS694-2	846	CTCCCTTGTGCTCTTCTCTGAT	ACCTCCAAGGCATATCACAGTT	B09	-	51235650	51235849	1	0	200/50-1000	A9	11.203
AGGS694-2	846	CTCCCTTGTGCTCTTCTCTGAT	ACCTCCAAGGCATATCACAGTT	B09	-	44739831	44740030	1	0	200/50-1000	A9	11.203
AGGS694-2	846	CTCCCTTGTGCTCTTCTCTGAT	ACCTCCAAGGCATATCACAGTT	B09	-	41092137	41092336	0	0	200/50-1000	A9	11.203
AGGS694-2	846	CTCCCTTGTGCTCTTCTCTGAT	ACCTCCAAGGCATATCACAGTT	B09	-	32098476	32098675	1	0	200/50-1000	A9	11.203
AGGS694-2	846	CTCCCTTGTGCTCTTCTCTGAT	ACCTCCAAGGCATATCACAGTT	B10	+	114012281	114012480	1	0	200/50-1000	A9	11.203
AGGS694-2	846	CTCCCTTGTGCTCTTCTCTGAT	ACCTCCAAGGCATATCACAGTT	B10	+	102055155	102055354	1	0	200/50-1000	A9	11.203
AGGS694-2	846	CTCCCTTGTGCTCTTCTCTGAT	ACCTCCAAGGCATATCACAGTT	B10	+	93570362	93570561	1	0	200/50-1000	A9	11.203
AGGS694-2	846	CTCCCTTGTGCTCTTCTCTGAT	ACCTCCAAGGCATATCACAGTT	B10	+	88961873	88962072	3	0	200/50-1000	A9	11.203
AGGS694-2	846	CTCCCTTGTGCTCTTCTCTGAT	ACCTCCAAGGCATATCACAGTT	B10	+	88099189	88099388	1	0	200/50-1000	A9	11.203
AGGS694-2	846	CTCCCTTGTGCTCTTCTCTGAT	ACCTCCAAGGCATATCACAGTT	B10	+	85266337	85266536	0	0	200/50-1000	A9	11.203
AGGS694-2	846	CTCCCTTGTGCTCTTCTCTGAT	ACCTCCAAGGCATATCACAGTT	B10	+	84868590	84868789	2	0	200/50-1000	A9	11.203
AGGS694-2	846	CTCCCTTGTGCTCTTCTCTGAT	ACCTCCAAGGCATATCACAGTT	B10	+	83744611	83744810	0	0	200/50-1000	A9	11.203
AGGS694-2	846	CTCCCTTGTGCTCTTCTCTGAT	ACCTCCAAGGCATATCACAGTT	B10	+	83673962	83674161	0	0	200/50-1000	A9	11.203
AGGS694-2	846	CTCCCTTGTGCTCTTCTCTGAT	ACCTCCAAGGCATATCACAGTT	B10	+	82303015	82303214	1	0	200/50-1000	A9	11.203
AGGS694-2	846	CTCCCTTGTGCTCTTCTCTGAT	ACCTCCAAGGCATATCACAGTT	B10	+	81482705	81482904	2	0	200/50-1000	A9	11.203
AGGS694-2	846	CTCCCTTGTGCTCTTCTCTGAT	ACCTCCAAGGCATATCACAGTT	B10	+	76748242	76748441	1	0	200/50-1000	A9	11.203
AGGS694-2	846	CTCCCTTGTGCTCTTCTCTGAT	ACCTCCAAGGCATATCACAGTT	B10	+	74153764	74153963	1	0	200/50-1000	A9	11.203
AGGS694-2	846	CTCCCTTGTGCTCTTCTCTGAT	ACCTCCAAGGCATATCACAGTT	B10	+	73340443	73340642	3	0	200/50-1000	A9	11.203
AGGS694-2	846	CTCCCTTGTGCTCTTCTCTGAT	ACCTCCAAGGCATATCACAGTT	B10	+	71154101	71154300	0	0	200/50-1000	A9	11.203
AGGS694-2	846	CTCCCTTGTGCTCTTCTCTGAT	ACCTCCAAGGCATATCACAGTT	B10	+	69804046	69804245	0	0	200/50-1000	A9	11.203
AGGS694-2	846	CTCCCTTGTGCTCTTCTCTGAT	ACCTCCAAGGCATATCACAGTT	B10	+	68976416	68976615	2	0	200/50-1000	A9	11.203
AGGS694-2	846	CTCCCTTGTGCTCTTCTCTGAT	ACCTCCAAGGCATATCACAGTT	B10	+	68501352	68501551	2	0	200/50-1000	A9	11.203
AGGS694-2	846	CTCCCTTGTGCTCTTCTCTGAT	ACCTCCAAGGCATATCACAGTT	B10	+	66619124	66619323	2	0	200/50-1000	A9	11.203
AGGS694-2	846	CTCCCTTGTGCTCTTCTCTGAT	ACCTCCAAGGCATATCACAGTT	B10	+	64612161	64612360	0	0	200/50-1000	A9	11.203
AGGS694-2	846	CTCCCTTGTGCTCTTCTCTGAT	ACCTCCAAGGCATATCACAGTT	B10	+	63608532	63608731	1	0	200/50-1000	A9	11.203
AGGS694-2	846	CTCCCTTGTGCTCTTCTCTGAT	ACCTCCAAGGCATATCACAGTT	B10	+	62821493	62821692	2	0	200/50-1000	A9	11.203
AGGS694-2	846	CTCCCTTGTGCTCTTCTCTGAT	ACCTCCAAGGCATATCACAGTT	B10	+	59128154	59128353	1	0	200/50-1000	A9	11.203
AGGS694-2	846	CTCCCTTGTGCTCTTCTCTGAT	ACCTCCAAGGCATATCACAGTT	B10	+	54084248	54084447	0	0	200/50-1000	A9	11.203
AGGS694-2	846	CTCCCTTGTGCTCTTCTCTGAT	ACCTCCAAGGCATATCACAGTT	B10	+	50251621	50251820	2	0	200/50-1000	A9	11.203
AGGS694-2	846	CTCCCTTGTGCTCTTCTCTGAT	ACCTCCAAGGCATATCACAGTT	B10	+	49108147	49108346	1	0	200/50-1000	A9	11.203
AGGS694-2	846	CTCCCTTGTGCTCTTCTCTGAT	ACCTCCAAGGCATATCACAGTT	B10	+	46948076	46948275	1	0	200/50-1000	A9	11.203
AGGS694-2	846	CTCCCTTGTGCTCTTCTCTGAT	ACCTCCAAGGCATATCACAGTT	B10	+	45278719	45278918	3	0	200/50-1000	A9	11.203
AGGS694-2	846	CTCCCTTGTGCTCTTCTCTGAT	ACCTCCAAGGCATATCACAGTT	B10	+	40543465	40543664	2	0	200/50-1000	A9	11.203
AGGS694-2	846	CTCCCTTGTGCTCTTCTCTGAT	ACCTCCAAGGCATATCACAGTT	B10	+	31133021	31133220	2	0	200/50-1000	A9	11.203
AGGS694-2	846	CTCCCTTGTGCTCTTCTCTGAT	ACCTCCAAGGCATATCACAGTT	B10	+	26501925	26502124	2	0	200/50-1000	A9	11.203
AGGS694-2	846	CTCCCTTGTGCTCTTCTCTGAT	ACCTCCAAGGCATATCACAGTT	B10	+	23574594	23574793	1	0	200/50-1000	A9	11.203
AGGS694-2	846	CTCCCTTGTGCTCTTCTCTGAT	ACCTCCAAGGCATATCACAGTT	B10	+	2441618	2441817	2	0	200/50-1000	A9	11.203
AGGS694-2	846	CTCCCTTGTGCTCTTCTCTGAT	ACCTCCAAGGCATATCACAGTT	B10	-	131925466	131925665	0	0	200/50-1000	A9	11.203
AGGS694-2	846	CTCCCTTGTGCTCTTCTCTGAT	ACCTCCAAGGCATATCACAGTT	B10	-	104672087	104672286	0	0	200/50-1000	A9	11.203
AGGS694-2	846	CTCCCTTGTGCTCTTCTCTGAT	ACCTCCAAGGCATATCACAGTT	B10	-	95975226	95975425	0	1	200/50-1000	A9	11.203
AGGS694-2	846	CTCCCTTGTGCTCTTCTCTGAT	ACCTCCAAGGCATATCACAGTT	B10	-	94222212	94222411	1	0	200/50-1000	A9	11.203
AGGS694-2	846	CTCCCTTGTGCTCTTCTCTGAT	ACCTCCAAGGCATATCACAGTT	B10	-	91319393	91319592	3	0	200/50-1000	A9	11.203
AGGS694-2	846	CTCCCTTGTGCTCTTCTCTGAT	ACCTCCAAGGCATATCACAGTT	B10	-	87584977	87585176	1	0	200/50-1000	A9	11.203
AGGS694-2	846	CTCCCTTGTGCTCTTCTCTGAT	ACCTCCAAGGCATATCACAGTT	B10	-	84393449	84393648	2	0	200/50-1000	A9	11.203
AGGS694-2	846	CTCCCTTGTGCTCTTCTCTGAT	ACCTCCAAGGCATATCACAGTT	B10	-	80349776	80349974	3	0	199/50-1000	A9	11.203
AGGS694-2	846	CTCCCTTGTGCTCTTCTCTGAT	ACCTCCAAGGCATATCACAGTT	B10	-	78606476	78606675	2	0	200/50-1000	A9	11.203
AGGS694-2	846	CTCCCTTGTGCTCTTCTCTGAT	ACCTCCAAGGCATATCACAGTT	B10	-	77157993	77158192	1	0	200/50-1000	A9	11.203
AGGS694-2	846	CTCCCTTGTGCTCTTCTCTGAT	ACCTCCAAGGCATATCACAGTT	B10	-	77016034	77016233	1	0	200/50-1000	A9	11.203
AGGS694-2	846	CTCCCTTGTGCTCTTCTCTGAT	ACCTCCAAGGCATATCACAGTT	B10	-	76325423	76325622	2	0	200/50-1000	A9	11.203
AGGS694-2	846	CTCCCTTGTGCTCTTCTCTGAT	ACCTCCAAGGCATATCACAGTT	B10	-	75168581	75168780	0	0	200/50-1000	A9	11.203
AGGS694-2	846	CTCCCTTGTGCTCTTCTCTGAT	ACCTCCAAGGCATATCACAGTT	B10	-	73863501	73863700	2	0	200/50-1000	A9	11.203
AGGS694-2	846	CTCCCTTGTGCTCTTCTCTGAT	ACCTCCAAGGCATATCACAGTT	B10	-	71620160	71620359	2	0	200/50-1000	A9	11.203
AGGS694-2	846	CTCCCTTGTGCTCTTCTCTGAT	ACCTCCAAGGCATATCACAGTT	B10	-	68164616	68164815	0	0	200/50-1000	A9	11.203
AGGS694-2	846	CTCCCTTGTGCTCTTCTCTGAT	ACCTCCAAGGCATATCACAGTT	B10	-	65211842	65212041	1	0	200/50-1000	A9	11.203
AGGS694-2	846	CTCCCTTGTGCTCTTCTCTGAT	ACCTCCAAGGCATATCACAGTT	B10	-	59934126	59934325	0	0	200/50-1000	A9	11.203
AGGS694-2	846	CTCCCTTGTGCTCTTCTCTGAT	ACCTCCAAGGCATATCACAGTT	B10	-	53485606	53485805	2	0	200/50-1000	A9	11.203
AGGS694-2	846	CTCCCTTGTGCTCTTCTCTGAT	ACCTCCAAGGCATATCACAGTT	B10	-	50394233	50394426	2	0	194/50-1000	A9	11.203
AGGS694-2	846	CTCCCTTGTGCTCTTCTCTGAT	ACCTCCAAGGCATATCACAGTT	B10	-	43445914	43446113	0	0	200/50-1000	A9	11.203
AGGS694-2	846	CTCCCTTGTGCTCTTCTCTGAT	ACCTCCAAGGCATATCACAGTT	B10	-	42789347	42789546	0	1	200/50-1000	A9	11.203
AGGS694-2	846	CTCCCTTGTGCTCTTCTCTGAT	ACCTCCAAGGCATATCACAGTT	B10	-	41085143	41085342	3	0	200/50-1000	A9	11.203
AGGS694-2	846	CTCCCTTGTGCTCTTCTCTGAT	ACCTCCAAGGCATATCACAGTT	B10	-	40729297	40729496	3	0	200/50-1000	A9	11.203
AGGS694-2	846	CTCCCTTGTGCTCTTCTCTGAT	ACCTCCAAGGCATATCACAGTT	B10	-	25879168	25879367	0	0	200/50-1000	A9	11.203
AGGS957	1	GAAGATTTATGGAAAGCGGATG	GTGGAGACAAAGGTGCACAATA	A09	-	19695503	19695680	0	0	178/50-1000	A9	37.914
AHZ1243	1	AATTGCAATCCACTGCATTAGT	ACCCTCATTGCTCCAGTCAG	B01	+	11415149	11415320	0	0	172/50-1000	B1	76.743
AHZ1310	1	GGACAGCAGGTATTGGAGGA	CTCATCAGACTCAATGCCGA	B01	+	4684949	4685203	0	0	255/50-1000	B1	55.81
AHZ1328	1	TCATCTCTCAGCCCACATCA	TTGTCAAAATAAATCGGACAAAA	B01	+	4748354	4748691	0	0	338/50-1000	B1	60.829
AHZ627	1	TCCTGCATTCCAACTCTCAA	CAAATTGCATTCCACTTTCGT	B01	-	8616366	8616586	0	0	221/50-1000	B1	93.2
AHZ1221	1	TGAAATTAAAGGGGTGTTAGGG	GCGGTTGAGATTGCAGTGTA	B01	+	120453929	120454165	0	0	237/50-1000	B1	68.506
AHGS1130	1	AGGATCTCTGCTCAAATGCC	TGACAGCAACATGATACGCA	B01	-	125669590	125669767	0	0	178/50-1000	B1	58.97
AHGS1462	2	TTGCACTGCACGACTCTTTC	GAAGCACCTTTTATGGCACC	A01	-	12610841	12611107	0	0	267/50-1000	B1	76.19
AHGS1462	2	TTGCACTGCACGACTCTTTC	GAAGCACCTTTTATGGCACC	B01	-	17503862	17504089	0	0	228/50-1000	B1	76.19
AHGS1524	1	GTGACGGAAGAGAGTAGCGG	GCAGTGATTGTCTCTGGCAA	B01	+	26142338	26142472	0	0	135/50-1000	B1	82.01
AHGS1813	2	TCACAACCACACACCTTCGT	TATCCCTATGACGGCACACA	A01	-	93662857	93663126	0	0	270/50-1000	B1	5.521
AHGS1813	2	TCACAACCACACACCTTCGT	TATCCCTATGACGGCACACA	B01	+	134189899	134190175	0	0	277/50-1000	B1	5.521
AHGS2019	4	ACCCACAAAAGGAACACAGG	GAGGAGAACACAGTCATACAGAGAA	A01	+	92725650	92725929	0	0	280/50-1000	B1	0
AHGS2019	4	ACCCACAAAAGGAACACAGG	GAGGAGAACACAGTCATACAGAGAA	B05	+	110051918	110052159	2	0	242/50-1000	B1	0
AHGS2019	4	ACCCACAAAAGGAACACAGG	GAGGAGAACACAGTCATACAGAGAA	B05	+	110051730	110052159	2	0	430/50-1000	B1	0
AHGS2019	4	ACCCACAAAAGGAACACAGG	GAGGAGAACACAGTCATACAGAGAA	B05	-	145792257	145792478	2	0	222/50-1000	B1	0
AHGS2374	47	GGTACAAAGTGTTGGGTGGC	CTGGGTGCTCTGTCGGTATT	A01	+	89753173	89753392	4	0	220/50-1000	B1	69.94
AHGS2374	47	GGTACAAAGTGTTGGGTGGC	CTGGGTGCTCTGTCGGTATT	A01	-	6755248	6755467	4	0	220/50-1000	B1	69.94
AHGS2374	47	GGTACAAAGTGTTGGGTGGC	CTGGGTGCTCTGTCGGTATT	A02	+	16236974	16237191	3	0	218/50-1000	B1	69.94
AHGS2374	47	GGTACAAAGTGTTGGGTGGC	CTGGGTGCTCTGTCGGTATT	A02	+	3434123	3434339	4	0	217/50-1000	B1	69.94
AHGS2374	47	GGTACAAAGTGTTGGGTGGC	CTGGGTGCTCTGTCGGTATT	A03	+	10810085	10810296	3	0	212/50-1000	B1	69.94
AHGS2374	47	GGTACAAAGTGTTGGGTGGC	CTGGGTGCTCTGTCGGTATT	A03	-	13377106	13377322	4	0	217/50-1000	B1	69.94
AHGS2374	47	GGTACAAAGTGTTGGGTGGC	CTGGGTGCTCTGTCGGTATT	A04	+	90534181	90534396	3	0	216/50-1000	B1	69.94
AHGS2374	47	GGTACAAAGTGTTGGGTGGC	CTGGGTGCTCTGTCGGTATT	A08	+	28430697	28430918	3	0	222/50-1000	B1	69.94
AHGS2374	47	GGTACAAAGTGTTGGGTGGC	CTGGGTGCTCTGTCGGTATT	A09	-	70919871	70920087	3	0	217/50-1000	B1	69.94
AHGS2374	47	GGTACAAAGTGTTGGGTGGC	CTGGGTGCTCTGTCGGTATT	A09	-	9030411	9030627	4	0	217/50-1000	B1	69.94
AHGS2374	47	GGTACAAAGTGTTGGGTGGC	CTGGGTGCTCTGTCGGTATT	A10	-	20360510	20360726	3	0	217/50-1000	B1	69.94
AHGS2374	47	GGTACAAAGTGTTGGGTGGC	CTGGGTGCTCTGTCGGTATT	A10	-	9503685	9503900	3	0	216/50-1000	B1	69.94
AHGS2374	47	GGTACAAAGTGTTGGGTGGC	CTGGGTGCTCTGTCGGTATT	B01	-	134878622	134878835	4	0	214/50-1000	B1	69.94
AHGS2374	47	GGTACAAAGTGTTGGGTGGC	CTGGGTGCTCTGTCGGTATT	B01	-	112459165	112459411	0	0	247/50-1000	B1	69.94
AHGS2374	47	GGTACAAAGTGTTGGGTGGC	CTGGGTGCTCTGTCGGTATT	B01	-	106500278	106500492	3	0	215/50-1000	B1	69.94
AHGS2374	47	GGTACAAAGTGTTGGGTGGC	CTGGGTGCTCTGTCGGTATT	B01	-	6110688	6110904	4	0	217/50-1000	B1	69.94
AHGS2374	47	GGTACAAAGTGTTGGGTGGC	CTGGGTGCTCTGTCGGTATT	B02	+	47033430	47033646	4	0	217/50-1000	B1	69.94
AHGS2374	47	GGTACAAAGTGTTGGGTGGC	CTGGGTGCTCTGTCGGTATT	B02	+	19527538	19527900	2	0	363/50-1000	B1	69.94
AHGS2374	47	GGTACAAAGTGTTGGGTGGC	CTGGGTGCTCTGTCGGTATT	B02	+	19525696	19525946	3	0	251/50-1000	B1	69.94
AHGS2374	47	GGTACAAAGTGTTGGGTGGC	CTGGGTGCTCTGTCGGTATT	B02	+	18864858	18865075	3	0	218/50-1000	B1	69.94
AHGS2374	47	GGTACAAAGTGTTGGGTGGC	CTGGGTGCTCTGTCGGTATT	B02	-	26305144	26305307	3	0	164/50-1000	B1	69.94
AHGS2374	47	GGTACAAAGTGTTGGGTGGC	CTGGGTGCTCTGTCGGTATT	B02	-	19292680	19292896	4	0	217/50-1000	B1	69.94
AHGS2374	47	GGTACAAAGTGTTGGGTGGC	CTGGGTGCTCTGTCGGTATT	B03	+	23139501	23139717	3	0	217/50-1000	B1	69.94
AHGS2374	47	GGTACAAAGTGTTGGGTGGC	CTGGGTGCTCTGTCGGTATT	B03	+	14128285	14128499	3	0	215/50-1000	B1	69.94
AHGS2374	47	GGTACAAAGTGTTGGGTGGC	CTGGGTGCTCTGTCGGTATT	B03	-	40681068	40681288	4	0	221/50-1000	B1	69.94
AHGS2374	47	GGTACAAAGTGTTGGGTGGC	CTGGGTGCTCTGTCGGTATT	B04	+	113701308	113701524	1	0	217/50-1000	B1	69.94
AHGS2374	47	GGTACAAAGTGTTGGGTGGC	CTGGGTGCTCTGTCGGTATT	B05	+	128851913	128852136	2	0	224/50-1000	B1	69.94
AHGS2374	47	GGTACAAAGTGTTGGGTGGC	CTGGGTGCTCTGTCGGTATT	B06	+	112044902	112045114	3	0	213/50-1000	B1	69.94
AHGS2374	47	GGTACAAAGTGTTGGGTGGC	CTGGGTGCTCTGTCGGTATT	B06	+	111417526	111417743	3	0	218/50-1000	B1	69.94
AHGS2374	47	GGTACAAAGTGTTGGGTGGC	CTGGGTGCTCTGTCGGTATT	B06	+	110407177	110407374	4	0	198/50-1000	B1	69.94
AHGS2374	47	GGTACAAAGTGTTGGGTGGC	CTGGGTGCTCTGTCGGTATT	B06	+	99306139	99306355	3	0	217/50-1000	B1	69.94
AHGS2374	47	GGTACAAAGTGTTGGGTGGC	CTGGGTGCTCTGTCGGTATT	B06	+	25230389	25230673	4	0	285/50-1000	B1	69.94
AHGS2374	47	GGTACAAAGTGTTGGGTGGC	CTGGGTGCTCTGTCGGTATT	B06	-	114428533	114428749	3	0	217/50-1000	B1	69.94
AHGS2374	47	GGTACAAAGTGTTGGGTGGC	CTGGGTGCTCTGTCGGTATT	B07	+	124674003	124674219	4	0	217/50-1000	B1	69.94
AHGS2374	47	GGTACAAAGTGTTGGGTGGC	CTGGGTGCTCTGTCGGTATT	B07	+	28200362	28201024	4	0	663/50-1000	B1	69.94
AHGS2374	47	GGTACAAAGTGTTGGGTGGC	CTGGGTGCTCTGTCGGTATT	B07	+	13614144	13614360	4	0	217/50-1000	B1	69.94
AHGS2374	47	GGTACAAAGTGTTGGGTGGC	CTGGGTGCTCTGTCGGTATT	B07	+	8675316	8675529	3	0	214/50-1000	B1	69.94
AHGS2374	47	GGTACAAAGTGTTGGGTGGC	CTGGGTGCTCTGTCGGTATT	B07	-	114133103	114133314	3	0	212/50-1000	B1	69.94
AHGS2374	47	GGTACAAAGTGTTGGGTGGC	CTGGGTGCTCTGTCGGTATT	B08	-	107642312	107642528	2	0	217/50-1000	B1	69.94
AHGS2374	47	GGTACAAAGTGTTGGGTGGC	CTGGGTGCTCTGTCGGTATT	B08	-	18757093	18757309	3	0	217/50-1000	B1	69.94
AHGS2374	47	GGTACAAAGTGTTGGGTGGC	CTGGGTGCTCTGTCGGTATT	B08	-	4761812	4762028	4	0	217/50-1000	B1	69.94
AHGS2374	47	GGTACAAAGTGTTGGGTGGC	CTGGGTGCTCTGTCGGTATT	B09	+	43417393	43417609	4	0	217/50-1000	B1	69.94
AHGS2374	47	GGTACAAAGTGTTGGGTGGC	CTGGGTGCTCTGTCGGTATT	B09	+	8811205	8811420	4	0	216/50-1000	B1	69.94
AHGS2374	47	GGTACAAAGTGTTGGGTGGC	CTGGGTGCTCTGTCGGTATT	B09	-	143620661	143620878	4	0	218/50-1000	B1	69.94
AHGS2374	47	GGTACAAAGTGTTGGGTGGC	CTGGGTGCTCTGTCGGTATT	B10	+	104560369	104560585	3	0	217/50-1000	B1	69.94
AHGS2374	47	GGTACAAAGTGTTGGGTGGC	CTGGGTGCTCTGTCGGTATT	B10	+	100552983	100553199	4	0	217/50-1000	B1	69.94
AHGS2374	47	GGTACAAAGTGTTGGGTGGC	CTGGGTGCTCTGTCGGTATT	B10	-	124641649	124641865	3	0	217/50-1000	B1	69.94
AHGS2579	1	ATTCTGTGAAAAACGGGGTG	GTGTAAACCGACACGTGAGC	B01	-	36317635	36317802	0	0	168/50-1000	B1	74.726
AHGS3627	1	AGCTCGGCACACTTTCACTT	CAATCGGAATACCGGAGAGA	B01	-	76635740	76635906	0	0	167/50-1000	B1	72.011
AHGS3715	3	CACCCAGTCAAAATCTTCAACA	CTTGTCAAACTCTGTGACTTAGCA	A04	+	111588742	111588931	1	0	190/50-1000	B1	57.942
AHGS3715	3	CACCCAGTCAAAATCTTCAACA	CTTGTCAAACTCTGTGACTTAGCA	B04	+	120691251	120691502	0	0	252/50-1000	B1	57.942
AHGS3715	3	CACCCAGTCAAAATCTTCAACA	CTTGTCAAACTCTGTGACTTAGCA	B04	-	34660891	34661063	3	0	173/50-1000	B1	57.942
pPGPseq8E12	1	TCTGTTGAGAACCACCAGCA	GTGCTAGTTGCTTGACGCAC	A01	+	104139715	104139911	0	0	197/50-1000	B1	19.772
TC1A08	1	AAGGGGTTAAGGGCATGACT	CCACAAATGGGTCGTCGAT	B01	+	114116485	114116659	0	0	175/50-1000	B1	66.674
TC23C08	1	AGCAGAGTGGAAAACGAAGAAG	GTCAGTTTGTGAATCGGGTTTT	B01	+	118165108	118165258	0	0	151/50-1000	B1	33.246
TC27H12-1	2	TAACGAATGACATCAATCCCTG	TCTCACTTTGCACTCTCCTCAA	A01	+	100338134	100338284	0	0	151/50-1000	B1	65.1
TC27H12-1	2	TAACGAATGACATCAATCCCTG	TCTCACTTTGCACTCTCCTCAA	B01	-	124211289	124211426	1	0	138/50-1000	B1	65.1
TC27H12-2	494	GGCGGGAAGAGCTTAAGAAG	TTGCAATGGATCTCACCAAA	A01	+	99339720	99339915	3	1	196/50-1000	B1	2.578
TC27H12-2	494	GGCGGGAAGAGCTTAAGAAG	TTGCAATGGATCTCACCAAA	A01	+	94484114	94484304	2	0	191/50-1000	B1	2.578
TC27H12-2	494	GGCGGGAAGAGCTTAAGAAG	TTGCAATGGATCTCACCAAA	A01	+	84591641	84591832	3	1	192/50-1000	B1	2.578
TC27H12-2	494	GGCGGGAAGAGCTTAAGAAG	TTGCAATGGATCTCACCAAA	A01	+	82192407	82192602	4	0	196/50-1000	B1	2.578
TC27H12-2	494	GGCGGGAAGAGCTTAAGAAG	TTGCAATGGATCTCACCAAA	A01	+	73832355	73832547	2	0	193/50-1000	B1	2.578
TC27H12-2	494	GGCGGGAAGAGCTTAAGAAG	TTGCAATGGATCTCACCAAA	A01	+	70530900	70531088	2	0	189/50-1000	B1	2.578
TC27H12-2	494	GGCGGGAAGAGCTTAAGAAG	TTGCAATGGATCTCACCAAA	A01	+	70519044	70519232	1	0	189/50-1000	B1	2.578
TC27H12-2	494	GGCGGGAAGAGCTTAAGAAG	TTGCAATGGATCTCACCAAA	A01	+	64774103	64774295	1	0	193/50-1000	B1	2.578
TC27H12-2	494	GGCGGGAAGAGCTTAAGAAG	TTGCAATGGATCTCACCAAA	A01	+	60806037	60806233	3	0	197/50-1000	B1	2.578
TC27H12-2	494	GGCGGGAAGAGCTTAAGAAG	TTGCAATGGATCTCACCAAA	A01	+	56443632	56443821	4	1	190/50-1000	B1	2.578
TC27H12-2	494	GGCGGGAAGAGCTTAAGAAG	TTGCAATGGATCTCACCAAA	A01	+	56432362	56432550	4	1	189/50-1000	B1	2.578
TC27H12-2	494	GGCGGGAAGAGCTTAAGAAG	TTGCAATGGATCTCACCAAA	A01	+	55446458	55446647	2	0	190/50-1000	B1	2.578
TC27H12-2	494	GGCGGGAAGAGCTTAAGAAG	TTGCAATGGATCTCACCAAA	A01	+	45705531	45705724	1	0	194/50-1000	B1	2.578
TC27H12-2	494	GGCGGGAAGAGCTTAAGAAG	TTGCAATGGATCTCACCAAA	A01	+	31089058	31089249	2	0	192/50-1000	B1	2.578
TC27H12-2	494	GGCGGGAAGAGCTTAAGAAG	TTGCAATGGATCTCACCAAA	A01	-	97639321	97639514	2	0	194/50-1000	B1	2.578
TC27H12-2	494	GGCGGGAAGAGCTTAAGAAG	TTGCAATGGATCTCACCAAA	A01	-	94490298	94490494	2	0	197/50-1000	B1	2.578
TC27H12-2	494	GGCGGGAAGAGCTTAAGAAG	TTGCAATGGATCTCACCAAA	A01	-	94476485	94476681	2	0	197/50-1000	B1	2.578
TC27H12-2	494	GGCGGGAAGAGCTTAAGAAG	TTGCAATGGATCTCACCAAA	A01	-	84641987	84642178	1	0	192/50-1000	B1	2.578
TC27H12-2	494	GGCGGGAAGAGCTTAAGAAG	TTGCAATGGATCTCACCAAA	A01	-	84639458	84639649	2	1	192/50-1000	B1	2.578
TC27H12-2	494	GGCGGGAAGAGCTTAAGAAG	TTGCAATGGATCTCACCAAA	A01	-	84411065	84411253	3	1	189/50-1000	B1	2.578
TC27H12-2	494	GGCGGGAAGAGCTTAAGAAG	TTGCAATGGATCTCACCAAA	A01	-	81061545	81061728	4	1	184/50-1000	B1	2.578
TC27H12-2	494	GGCGGGAAGAGCTTAAGAAG	TTGCAATGGATCTCACCAAA	A01	-	58867034	58867227	4	0	194/50-1000	B1	2.578
TC27H12-2	494	GGCGGGAAGAGCTTAAGAAG	TTGCAATGGATCTCACCAAA	A01	-	47653183	47653374	1	0	192/50-1000	B1	2.578
TC27H12-2	494	GGCGGGAAGAGCTTAAGAAG	TTGCAATGGATCTCACCAAA	A01	-	47621372	47621563	0	0	192/50-1000	B1	2.578
TC27H12-2	494	GGCGGGAAGAGCTTAAGAAG	TTGCAATGGATCTCACCAAA	A01	-	44966982	44967173	1	0	192/50-1000	B1	2.578
TC27H12-2	494	GGCGGGAAGAGCTTAAGAAG	TTGCAATGGATCTCACCAAA	A01	-	44954956	44955147	1	0	192/50-1000	B1	2.578
TC27H12-2	494	GGCGGGAAGAGCTTAAGAAG	TTGCAATGGATCTCACCAAA	A01	-	40034668	40034856	3	0	189/50-1000	B1	2.578
TC27H12-2	494	GGCGGGAAGAGCTTAAGAAG	TTGCAATGGATCTCACCAAA	A01	-	40013120	40013307	3	0	188/50-1000	B1	2.578
TC27H12-2	494	GGCGGGAAGAGCTTAAGAAG	TTGCAATGGATCTCACCAAA	A01	-	34450364	34450553	1	0	190/50-1000	B1	2.578
TC27H12-2	494	GGCGGGAAGAGCTTAAGAAG	TTGCAATGGATCTCACCAAA	A01	-	34434830	34435042	1	0	213/50-1000	B1	2.578
TC27H12-2	494	GGCGGGAAGAGCTTAAGAAG	TTGCAATGGATCTCACCAAA	A01	-	17467820	17468010	3	0	191/50-1000	B1	2.578
TC27H12-2	494	GGCGGGAAGAGCTTAAGAAG	TTGCAATGGATCTCACCAAA	A01	-	17455804	17455997	2	0	194/50-1000	B1	2.578
TC27H12-2	494	GGCGGGAAGAGCTTAAGAAG	TTGCAATGGATCTCACCAAA	A02	+	74609793	74609983	1	0	191/50-1000	B1	2.578
TC27H12-2	494	GGCGGGAAGAGCTTAAGAAG	TTGCAATGGATCTCACCAAA	A02	+	64585069	64585260	0	0	192/50-1000	B1	2.578
TC27H12-2	494	GGCGGGAAGAGCTTAAGAAG	TTGCAATGGATCTCACCAAA	A02	+	64571511	64571702	1	0	192/50-1000	B1	2.578
TC27H12-2	494	GGCGGGAAGAGCTTAAGAAG	TTGCAATGGATCTCACCAAA	A02	+	48592994	48593185	2	1	192/50-1000	B1	2.578
TC27H12-2	494	GGCGGGAAGAGCTTAAGAAG	TTGCAATGGATCTCACCAAA	A02	+	47618572	47618762	4	1	191/50-1000	B1	2.578
TC27H12-2	494	GGCGGGAAGAGCTTAAGAAG	TTGCAATGGATCTCACCAAA	A02	+	47576893	47577087	4	1	195/50-1000	B1	2.578
TC27H12-2	494	GGCGGGAAGAGCTTAAGAAG	TTGCAATGGATCTCACCAAA	A02	+	45304948	45305142	3	0	195/50-1000	B1	2.578
TC27H12-2	494	GGCGGGAAGAGCTTAAGAAG	TTGCAATGGATCTCACCAAA	A02	+	35018255	35018439	4	1	185/50-1000	B1	2.578
TC27H12-2	494	GGCGGGAAGAGCTTAAGAAG	TTGCAATGGATCTCACCAAA	A02	+	29197148	29197341	3	0	194/50-1000	B1	2.578
TC27H12-2	494	GGCGGGAAGAGCTTAAGAAG	TTGCAATGGATCTCACCAAA	A02	+	19616481	19616674	2	0	194/50-1000	B1	2.578
TC27H12-2	494	GGCGGGAAGAGCTTAAGAAG	TTGCAATGGATCTCACCAAA	A02	-	47238876	47239067	2	0	192/50-1000	B1	2.578
TC27H12-2	494	GGCGGGAAGAGCTTAAGAAG	TTGCAATGGATCTCACCAAA	A02	-	44458076	44458264	1	0	189/50-1000	B1	2.578
TC27H12-2	494	GGCGGGAAGAGCTTAAGAAG	TTGCAATGGATCTCACCAAA	A02	-	44446189	44446377	1	0	189/50-1000	B1	2.578
TC27H12-2	494	GGCGGGAAGAGCTTAAGAAG	TTGCAATGGATCTCACCAAA	A02	-	44150127	44150321	4	0	195/50-1000	B1	2.578
TC27H12-2	494	GGCGGGAAGAGCTTAAGAAG	TTGCAATGGATCTCACCAAA	A02	-	26538149	26538338	1	0	190/50-1000	B1	2.578
TC27H12-2	494	GGCGGGAAGAGCTTAAGAAG	TTGCAATGGATCTCACCAAA	A03	+	100798757	100798945	4	1	189/50-1000	B1	2.578
TC27H12-2	494	GGCGGGAAGAGCTTAAGAAG	TTGCAATGGATCTCACCAAA	A03	+	87000617	87000806	1	0	190/50-1000	B1	2.578
TC27H12-2	494	GGCGGGAAGAGCTTAAGAAG	TTGCAATGGATCTCACCAAA	A03	+	45914816	45915009	1	0	194/50-1000	B1	2.578
TC27H12-2	494	GGCGGGAAGAGCTTAAGAAG	TTGCAATGGATCTCACCAAA	A03	+	35846798	35846989	1	0	192/50-1000	B1	2.578
TC27H12-2	494	GGCGGGAAGAGCTTAAGAAG	TTGCAATGGATCTCACCAAA	A03	+	35835306	35835497	2	0	192/50-1000	B1	2.578
TC27H12-2	494	GGCGGGAAGAGCTTAAGAAG	TTGCAATGGATCTCACCAAA	A03	-	118170600	118170791	1	0	192/50-1000	B1	2.578
TC27H12-2	494	GGCGGGAAGAGCTTAAGAAG	TTGCAATGGATCTCACCAAA	A03	-	70290363	70290555	1	0	193/50-1000	B1	2.578
TC27H12-2	494	GGCGGGAAGAGCTTAAGAAG	TTGCAATGGATCTCACCAAA	A03	-	37116476	37116660	3	0	185/50-1000	B1	2.578
TC27H12-2	494	GGCGGGAAGAGCTTAAGAAG	TTGCAATGGATCTCACCAAA	A03	-	14553177	14553373	2	0	197/50-1000	B1	2.578
TC27H12-2	494	GGCGGGAAGAGCTTAAGAAG	TTGCAATGGATCTCACCAAA	A04	+	110502745	110502933	0	0	189/50-1000	B1	2.578
TC27H12-2	494	GGCGGGAAGAGCTTAAGAAG	TTGCAATGGATCTCACCAAA	A04	+	110497996	110498184	0	0	189/50-1000	B1	2.578
TC27H12-2	494	GGCGGGAAGAGCTTAAGAAG	TTGCAATGGATCTCACCAAA	A04	+	102336116	102336308	1	0	193/50-1000	B1	2.578
TC27H12-2	494	GGCGGGAAGAGCTTAAGAAG	TTGCAATGGATCTCACCAAA	A04	+	102323446	102323638	1	0	193/50-1000	B1	2.578
TC27H12-2	494	GGCGGGAAGAGCTTAAGAAG	TTGCAATGGATCTCACCAAA	A04	+	100404207	100404399	2	0	193/50-1000	B1	2.578
TC27H12-2	494	GGCGGGAAGAGCTTAAGAAG	TTGCAATGGATCTCACCAAA	A04	+	96723538	96723716	4	0	179/50-1000	B1	2.578
TC27H12-2	494	GGCGGGAAGAGCTTAAGAAG	TTGCAATGGATCTCACCAAA	A04	+	96688591	96688769	4	0	179/50-1000	B1	2.578
TC27H12-2	494	GGCGGGAAGAGCTTAAGAAG	TTGCAATGGATCTCACCAAA	A04	+	96365585	96365774	1	0	190/50-1000	B1	2.578
TC27H12-2	494	GGCGGGAAGAGCTTAAGAAG	TTGCAATGGATCTCACCAAA	A04	+	96353663	96353852	1	0	190/50-1000	B1	2.578
TC27H12-2	494	GGCGGGAAGAGCTTAAGAAG	TTGCAATGGATCTCACCAAA	A04	+	96197462	96197647	4	1	186/50-1000	B1	2.578
TC27H12-2	494	GGCGGGAAGAGCTTAAGAAG	TTGCAATGGATCTCACCAAA	A04	+	94632017	94632209	2	0	193/50-1000	B1	2.578
TC27H12-2	494	GGCGGGAAGAGCTTAAGAAG	TTGCAATGGATCTCACCAAA	A04	+	71947360	71947553	1	0	194/50-1000	B1	2.578
TC27H12-2	494	GGCGGGAAGAGCTTAAGAAG	TTGCAATGGATCTCACCAAA	A04	+	71935099	71935292	1	0	194/50-1000	B1	2.578
TC27H12-2	494	GGCGGGAAGAGCTTAAGAAG	TTGCAATGGATCTCACCAAA	A04	+	66772545	66772738	4	0	194/50-1000	B1	2.578
TC27H12-2	494	GGCGGGAAGAGCTTAAGAAG	TTGCAATGGATCTCACCAAA	A04	+	60219736	60219926	2	0	191/50-1000	B1	2.578
TC27H12-2	494	GGCGGGAAGAGCTTAAGAAG	TTGCAATGGATCTCACCAAA	A04	+	55409731	55409922	2	0	192/50-1000	B1	2.578
TC27H12-2	494	GGCGGGAAGAGCTTAAGAAG	TTGCAATGGATCTCACCAAA	A04	+	55388798	55388989	2	0	192/50-1000	B1	2.578
TC27H12-2	494	GGCGGGAAGAGCTTAAGAAG	TTGCAATGGATCTCACCAAA	A04	+	54122921	54123114	2	0	194/50-1000	B1	2.578
TC27H12-2	494	GGCGGGAAGAGCTTAAGAAG	TTGCAATGGATCTCACCAAA	A04	+	42280464	42280658	4	0	195/50-1000	B1	2.578
TC27H12-2	494	GGCGGGAAGAGCTTAAGAAG	TTGCAATGGATCTCACCAAA	A04	+	41748968	41749157	1	0	190/50-1000	B1	2.578
TC27H12-2	494	GGCGGGAAGAGCTTAAGAAG	TTGCAATGGATCTCACCAAA	A04	+	40366730	40366921	2	0	192/50-1000	B1	2.578
TC27H12-2	494	GGCGGGAAGAGCTTAAGAAG	TTGCAATGGATCTCACCAAA	A04	+	40319592	40319783	2	0	192/50-1000	B1	2.578
TC27H12-2	494	GGCGGGAAGAGCTTAAGAAG	TTGCAATGGATCTCACCAAA	A04	+	17729967	17730160	3	0	194/50-1000	B1	2.578
TC27H12-2	494	GGCGGGAAGAGCTTAAGAAG	TTGCAATGGATCTCACCAAA	A04	+	17712651	17712845	3	0	195/50-1000	B1	2.578
TC27H12-2	494	GGCGGGAAGAGCTTAAGAAG	TTGCAATGGATCTCACCAAA	A04	-	102316775	102316967	1	0	193/50-1000	B1	2.578
TC27H12-2	494	GGCGGGAAGAGCTTAAGAAG	TTGCAATGGATCTCACCAAA	A04	-	77734601	77734795	3	0	195/50-1000	B1	2.578
TC27H12-2	494	GGCGGGAAGAGCTTAAGAAG	TTGCAATGGATCTCACCAAA	A04	-	72087918	72088112	3	0	195/50-1000	B1	2.578
TC27H12-2	494	GGCGGGAAGAGCTTAAGAAG	TTGCAATGGATCTCACCAAA	A04	-	53576796	53576986	2	0	191/50-1000	B1	2.578
TC27H12-2	494	GGCGGGAAGAGCTTAAGAAG	TTGCAATGGATCTCACCAAA	A04	-	48026660	48026853	2	1	194/50-1000	B1	2.578
TC27H12-2	494	GGCGGGAAGAGCTTAAGAAG	TTGCAATGGATCTCACCAAA	A04	-	22683026	22683225	1	0	200/50-1000	B1	2.578
TC27H12-2	494	GGCGGGAAGAGCTTAAGAAG	TTGCAATGGATCTCACCAAA	A04	-	16649585	16649775	1	0	191/50-1000	B1	2.578
TC27H12-2	494	GGCGGGAAGAGCTTAAGAAG	TTGCAATGGATCTCACCAAA	A05	+	101074483	101074672	1	0	190/50-1000	B1	2.578
TC27H12-2	494	GGCGGGAAGAGCTTAAGAAG	TTGCAATGGATCTCACCAAA	A05	+	73737011	73737204	4	0	194/50-1000	B1	2.578
TC27H12-2	494	GGCGGGAAGAGCTTAAGAAG	TTGCAATGGATCTCACCAAA	A05	+	70086782	70086972	1	0	191/50-1000	B1	2.578
TC27H12-2	494	GGCGGGAAGAGCTTAAGAAG	TTGCAATGGATCTCACCAAA	A05	+	70074950	70075140	1	0	191/50-1000	B1	2.578
TC27H12-2	494	GGCGGGAAGAGCTTAAGAAG	TTGCAATGGATCTCACCAAA	A05	+	60983265	60983453	2	0	189/50-1000	B1	2.578
TC27H12-2	494	GGCGGGAAGAGCTTAAGAAG	TTGCAATGGATCTCACCAAA	A05	+	60971564	60971752	1	0	189/50-1000	B1	2.578
TC27H12-2	494	GGCGGGAAGAGCTTAAGAAG	TTGCAATGGATCTCACCAAA	A05	+	58547298	58547486	3	0	189/50-1000	B1	2.578
TC27H12-2	494	GGCGGGAAGAGCTTAAGAAG	TTGCAATGGATCTCACCAAA	A05	+	57178579	57178773	4	1	195/50-1000	B1	2.578
TC27H12-2	494	GGCGGGAAGAGCTTAAGAAG	TTGCAATGGATCTCACCAAA	A05	+	55232808	55232997	1	0	190/50-1000	B1	2.578
TC27H12-2	494	GGCGGGAAGAGCTTAAGAAG	TTGCAATGGATCTCACCAAA	A05	+	36301039	36301227	1	0	189/50-1000	B1	2.578
TC27H12-2	494	GGCGGGAAGAGCTTAAGAAG	TTGCAATGGATCTCACCAAA	A05	+	30913816	30914001	3	0	186/50-1000	B1	2.578
TC27H12-2	494	GGCGGGAAGAGCTTAAGAAG	TTGCAATGGATCTCACCAAA	A05	+	13553505	13553694	4	1	190/50-1000	B1	2.578
TC27H12-2	494	GGCGGGAAGAGCTTAAGAAG	TTGCAATGGATCTCACCAAA	A05	-	81903416	81903605	1	0	190/50-1000	B1	2.578
TC27H12-2	494	GGCGGGAAGAGCTTAAGAAG	TTGCAATGGATCTCACCAAA	A05	-	73652636	73652820	3	0	185/50-1000	B1	2.578
TC27H12-2	494	GGCGGGAAGAGCTTAAGAAG	TTGCAATGGATCTCACCAAA	A05	-	71121040	71121230	2	0	191/50-1000	B1	2.578
TC27H12-2	494	GGCGGGAAGAGCTTAAGAAG	TTGCAATGGATCTCACCAAA	A05	-	42596953	42597147	3	0	195/50-1000	B1	2.578
TC27H12-2	494	GGCGGGAAGAGCTTAAGAAG	TTGCAATGGATCTCACCAAA	A05	-	35616747	35616932	4	0	186/50-1000	B1	2.578
TC27H12-2	494	GGCGGGAAGAGCTTAAGAAG	TTGCAATGGATCTCACCAAA	A05	-	35361771	35361961	1	0	191/50-1000	B1	2.578
TC27H12-2	494	GGCGGGAAGAGCTTAAGAAG	TTGCAATGGATCTCACCAAA	A05	-	30862801	30862990	1	0	190/50-1000	B1	2.578
TC27H12-2	494	GGCGGGAAGAGCTTAAGAAG	TTGCAATGGATCTCACCAAA	A05	-	21078020	21078210	1	0	191/50-1000	B1	2.578
TC27H12-2	494	GGCGGGAAGAGCTTAAGAAG	TTGCAATGGATCTCACCAAA	A05	-	21065874	21066064	1	0	191/50-1000	B1	2.578
TC27H12-2	494	GGCGGGAAGAGCTTAAGAAG	TTGCAATGGATCTCACCAAA	A06	+	68538172	68538363	1	0	192/50-1000	B1	2.578
TC27H12-2	494	GGCGGGAAGAGCTTAAGAAG	TTGCAATGGATCTCACCAAA	A06	+	68524957	68525147	1	0	191/50-1000	B1	2.578
TC27H12-2	494	GGCGGGAAGAGCTTAAGAAG	TTGCAATGGATCTCACCAAA	A06	+	67204107	67204300	0	0	194/50-1000	B1	2.578
TC27H12-2	494	GGCGGGAAGAGCTTAAGAAG	TTGCAATGGATCTCACCAAA	A06	+	65995117	65995307	1	0	191/50-1000	B1	2.578
TC27H12-2	494	GGCGGGAAGAGCTTAAGAAG	TTGCAATGGATCTCACCAAA	A06	+	65974042	65974232	1	0	191/50-1000	B1	2.578
TC27H12-2	494	GGCGGGAAGAGCTTAAGAAG	TTGCAATGGATCTCACCAAA	A06	+	61410466	61410658	2	0	193/50-1000	B1	2.578
TC27H12-2	494	GGCGGGAAGAGCTTAAGAAG	TTGCAATGGATCTCACCAAA	A06	+	46167695	46167889	3	0	195/50-1000	B1	2.578
TC27H12-2	494	GGCGGGAAGAGCTTAAGAAG	TTGCAATGGATCTCACCAAA	A06	+	40947790	40947974	4	0	185/50-1000	B1	2.578
TC27H12-2	494	GGCGGGAAGAGCTTAAGAAG	TTGCAATGGATCTCACCAAA	A06	+	40939742	40939936	3	0	195/50-1000	B1	2.578
TC27H12-2	494	GGCGGGAAGAGCTTAAGAAG	TTGCAATGGATCTCACCAAA	A06	+	35103026	35103215	4	1	190/50-1000	B1	2.578
TC27H12-2	494	GGCGGGAAGAGCTTAAGAAG	TTGCAATGGATCTCACCAAA	A06	+	28529486	28529676	4	1	191/50-1000	B1	2.578
TC27H12-2	494	GGCGGGAAGAGCTTAAGAAG	TTGCAATGGATCTCACCAAA	A06	+	28229359	28229551	1	0	193/50-1000	B1	2.578
TC27H12-2	494	GGCGGGAAGAGCTTAAGAAG	TTGCAATGGATCTCACCAAA	A06	+	17870114	17870308	1	0	195/50-1000	B1	2.578
TC27H12-2	494	GGCGGGAAGAGCTTAAGAAG	TTGCAATGGATCTCACCAAA	A06	+	12052154	12052372	2	1	219/50-1000	B1	2.578
TC27H12-2	494	GGCGGGAAGAGCTTAAGAAG	TTGCAATGGATCTCACCAAA	A06	-	87019932	87020121	1	0	190/50-1000	B1	2.578
TC27H12-2	494	GGCGGGAAGAGCTTAAGAAG	TTGCAATGGATCTCACCAAA	A06	-	54264738	54264926	4	1	189/50-1000	B1	2.578
TC27H12-2	494	GGCGGGAAGAGCTTAAGAAG	TTGCAATGGATCTCACCAAA	A06	-	48093655	48093843	2	1	189/50-1000	B1	2.578
TC27H12-2	494	GGCGGGAAGAGCTTAAGAAG	TTGCAATGGATCTCACCAAA	A06	-	48080524	48080712	3	1	189/50-1000	B1	2.578
TC27H12-2	494	GGCGGGAAGAGCTTAAGAAG	TTGCAATGGATCTCACCAAA	A06	-	44932431	44932615	4	0	185/50-1000	B1	2.578
TC27H12-2	494	GGCGGGAAGAGCTTAAGAAG	TTGCAATGGATCTCACCAAA	A06	-	37480204	37480392	4	0	189/50-1000	B1	2.578
TC27H12-2	494	GGCGGGAAGAGCTTAAGAAG	TTGCAATGGATCTCACCAAA	A06	-	27598166	27598355	2	0	190/50-1000	B1	2.578
TC27H12-2	494	GGCGGGAAGAGCTTAAGAAG	TTGCAATGGATCTCACCAAA	A06	-	26432475	26432670	3	0	196/50-1000	B1	2.578
TC27H12-2	494	GGCGGGAAGAGCTTAAGAAG	TTGCAATGGATCTCACCAAA	A06	-	26360821	26361039	3	0	219/50-1000	B1	2.578
TC27H12-2	494	GGCGGGAAGAGCTTAAGAAG	TTGCAATGGATCTCACCAAA	A07	+	27977291	27977482	1	0	192/50-1000	B1	2.578
TC27H12-2	494	GGCGGGAAGAGCTTAAGAAG	TTGCAATGGATCTCACCAAA	A07	+	25667603	25667796	2	0	194/50-1000	B1	2.578
TC27H12-2	494	GGCGGGAAGAGCTTAAGAAG	TTGCAATGGATCTCACCAAA	A07	-	70621636	70621826	1	0	191/50-1000	B1	2.578
TC27H12-2	494	GGCGGGAAGAGCTTAAGAAG	TTGCAATGGATCTCACCAAA	A07	-	57067018	57067208	2	0	191/50-1000	B1	2.578
TC27H12-2	494	GGCGGGAAGAGCTTAAGAAG	TTGCAATGGATCTCACCAAA	A07	-	39282792	39282991	0	0	200/50-1000	B1	2.578
TC27H12-2	494	GGCGGGAAGAGCTTAAGAAG	TTGCAATGGATCTCACCAAA	A07	-	29004863	29005068	2	0	206/50-1000	B1	2.578
TC27H12-2	494	GGCGGGAAGAGCTTAAGAAG	TTGCAATGGATCTCACCAAA	A07	-	20856705	20856895	1	0	191/50-1000	B1	2.578
TC27H12-2	494	GGCGGGAAGAGCTTAAGAAG	TTGCAATGGATCTCACCAAA	A07	-	20835544	20835734	2	0	191/50-1000	B1	2.578
TC27H12-2	494	GGCGGGAAGAGCTTAAGAAG	TTGCAATGGATCTCACCAAA	A07	-	5160372	5160550	0	0	179/50-1000	B1	2.578
TC27H12-2	494	GGCGGGAAGAGCTTAAGAAG	TTGCAATGGATCTCACCAAA	A07	-	5134255	5134433	2	0	179/50-1000	B1	2.578
TC27H12-2	494	GGCGGGAAGAGCTTAAGAAG	TTGCAATGGATCTCACCAAA	A08	+	16098208	16098396	1	0	189/50-1000	B1	2.578
TC27H12-2	494	GGCGGGAAGAGCTTAAGAAG	TTGCAATGGATCTCACCAAA	A08	-	19273547	19273736	2	1	190/50-1000	B1	2.578
TC27H12-2	494	GGCGGGAAGAGCTTAAGAAG	TTGCAATGGATCTCACCAAA	A08	-	19261856	19262045	2	1	190/50-1000	B1	2.578
TC27H12-2	494	GGCGGGAAGAGCTTAAGAAG	TTGCAATGGATCTCACCAAA	A08	-	5353163	5353357	0	0	195/50-1000	B1	2.578
TC27H12-2	494	GGCGGGAAGAGCTTAAGAAG	TTGCAATGGATCTCACCAAA	A09	+	118756948	118757138	1	0	191/50-1000	B1	2.578
TC27H12-2	494	GGCGGGAAGAGCTTAAGAAG	TTGCAATGGATCTCACCAAA	A09	+	75773580	75773765	3	0	186/50-1000	B1	2.578
TC27H12-2	494	GGCGGGAAGAGCTTAAGAAG	TTGCAATGGATCTCACCAAA	A09	+	53645781	53645968	2	0	188/50-1000	B1	2.578
TC27H12-2	494	GGCGGGAAGAGCTTAAGAAG	TTGCAATGGATCTCACCAAA	A09	+	53634303	53634490	2	0	188/50-1000	B1	2.578
TC27H12-2	494	GGCGGGAAGAGCTTAAGAAG	TTGCAATGGATCTCACCAAA	A09	+	38747247	38747437	2	0	191/50-1000	B1	2.578
TC27H12-2	494	GGCGGGAAGAGCTTAAGAAG	TTGCAATGGATCTCACCAAA	A09	+	38721655	38721845	3	0	191/50-1000	B1	2.578
TC27H12-2	494	GGCGGGAAGAGCTTAAGAAG	TTGCAATGGATCTCACCAAA	A09	+	27776225	27776414	2	0	190/50-1000	B1	2.578
TC27H12-2	494	GGCGGGAAGAGCTTAAGAAG	TTGCAATGGATCTCACCAAA	A09	+	27744964	27745153	1	0	190/50-1000	B1	2.578
TC27H12-2	494	GGCGGGAAGAGCTTAAGAAG	TTGCAATGGATCTCACCAAA	A09	+	10715551	10715740	1	0	190/50-1000	B1	2.578
TC27H12-2	494	GGCGGGAAGAGCTTAAGAAG	TTGCAATGGATCTCACCAAA	A09	+	10693628	10693817	2	0	190/50-1000	B1	2.578
TC27H12-2	494	GGCGGGAAGAGCTTAAGAAG	TTGCAATGGATCTCACCAAA	A09	-	99227872	99228066	4	0	195/50-1000	B1	2.578
TC27H12-2	494	GGCGGGAAGAGCTTAAGAAG	TTGCAATGGATCTCACCAAA	A09	-	85677558	85677749	1	0	192/50-1000	B1	2.578
TC27H12-2	494	GGCGGGAAGAGCTTAAGAAG	TTGCAATGGATCTCACCAAA	A09	-	82944231	82944422	2	0	192/50-1000	B1	2.578
TC27H12-2	494	GGCGGGAAGAGCTTAAGAAG	TTGCAATGGATCTCACCAAA	A09	-	82523673	82523862	4	1	190/50-1000	B1	2.578
TC27H12-2	494	GGCGGGAAGAGCTTAAGAAG	TTGCAATGGATCTCACCAAA	A09	-	82495750	82495939	4	1	190/50-1000	B1	2.578
TC27H12-2	494	GGCGGGAAGAGCTTAAGAAG	TTGCAATGGATCTCACCAAA	A09	-	75912134	75912328	4	0	195/50-1000	B1	2.578
TC27H12-2	494	GGCGGGAAGAGCTTAAGAAG	TTGCAATGGATCTCACCAAA	A09	-	75900303	75900497	3	0	195/50-1000	B1	2.578
TC27H12-2	494	GGCGGGAAGAGCTTAAGAAG	TTGCAATGGATCTCACCAAA	A09	-	62999341	62999534	3	0	194/50-1000	B1	2.578
TC27H12-2	494	GGCGGGAAGAGCTTAAGAAG	TTGCAATGGATCTCACCAAA	A09	-	62904669	62904862	4	0	194/50-1000	B1	2.578
TC27H12-2	494	GGCGGGAAGAGCTTAAGAAG	TTGCAATGGATCTCACCAAA	A09	-	52071074	52071262	1	1	189/50-1000	B1	2.578
TC27H12-2	494	GGCGGGAAGAGCTTAAGAAG	TTGCAATGGATCTCACCAAA	A09	-	52059993	52060181	2	1	189/50-1000	B1	2.578
TC27H12-2	494	GGCGGGAAGAGCTTAAGAAG	TTGCAATGGATCTCACCAAA	A09	-	48186821	48187012	2	0	192/50-1000	B1	2.578
TC27H12-2	494	GGCGGGAAGAGCTTAAGAAG	TTGCAATGGATCTCACCAAA	A09	-	45796034	45796218	2	1	185/50-1000	B1	2.578
TC27H12-2	494	GGCGGGAAGAGCTTAAGAAG	TTGCAATGGATCTCACCAAA	A10	+	98280705	98280906	0	0	202/50-1000	B1	2.578
TC27H12-2	494	GGCGGGAAGAGCTTAAGAAG	TTGCAATGGATCTCACCAAA	A10	+	86116608	86116799	1	0	192/50-1000	B1	2.578
TC27H12-2	494	GGCGGGAAGAGCTTAAGAAG	TTGCAATGGATCTCACCAAA	A10	+	86104045	86104236	2	0	192/50-1000	B1	2.578
TC27H12-2	494	GGCGGGAAGAGCTTAAGAAG	TTGCAATGGATCTCACCAAA	A10	+	65236040	65236230	2	1	191/50-1000	B1	2.578
TC27H12-2	494	GGCGGGAAGAGCTTAAGAAG	TTGCAATGGATCTCACCAAA	A10	+	59399796	59399986	1	0	191/50-1000	B1	2.578
TC27H12-2	494	GGCGGGAAGAGCTTAAGAAG	TTGCAATGGATCTCACCAAA	A10	+	58164089	58164278	4	0	190/50-1000	B1	2.578
TC27H12-2	494	GGCGGGAAGAGCTTAAGAAG	TTGCAATGGATCTCACCAAA	A10	+	56037842	56038034	0	0	193/50-1000	B1	2.578
TC27H12-2	494	GGCGGGAAGAGCTTAAGAAG	TTGCAATGGATCTCACCAAA	A10	+	48707045	48707239	3	0	195/50-1000	B1	2.578
TC27H12-2	494	GGCGGGAAGAGCTTAAGAAG	TTGCAATGGATCTCACCAAA	A10	+	41622537	41622721	3	0	185/50-1000	B1	2.578
TC27H12-2	494	GGCGGGAAGAGCTTAAGAAG	TTGCAATGGATCTCACCAAA	A10	+	37895453	37895648	2	0	196/50-1000	B1	2.578
TC27H12-2	494	GGCGGGAAGAGCTTAAGAAG	TTGCAATGGATCTCACCAAA	A10	+	36946027	36946218	1	0	192/50-1000	B1	2.578
TC27H12-2	494	GGCGGGAAGAGCTTAAGAAG	TTGCAATGGATCTCACCAAA	A10	+	19768262	19768452	1	0	191/50-1000	B1	2.578
TC27H12-2	494	GGCGGGAAGAGCTTAAGAAG	TTGCAATGGATCTCACCAAA	A10	+	19756728	19756919	2	0	192/50-1000	B1	2.578
TC27H12-2	494	GGCGGGAAGAGCTTAAGAAG	TTGCAATGGATCTCACCAAA	A10	+	4777495	4777683	2	1	189/50-1000	B1	2.578
TC27H12-2	494	GGCGGGAAGAGCTTAAGAAG	TTGCAATGGATCTCACCAAA	A10	-	101943262	101943452	2	0	191/50-1000	B1	2.578
TC27H12-2	494	GGCGGGAAGAGCTTAAGAAG	TTGCAATGGATCTCACCAAA	A10	-	99025330	99025521	1	0	192/50-1000	B1	2.578
TC27H12-2	494	GGCGGGAAGAGCTTAAGAAG	TTGCAATGGATCTCACCAAA	A10	-	99013592	99013783	0	0	192/50-1000	B1	2.578
TC27H12-2	494	GGCGGGAAGAGCTTAAGAAG	TTGCAATGGATCTCACCAAA	A10	-	56361729	56361924	4	0	196/50-1000	B1	2.578
TC27H12-2	494	GGCGGGAAGAGCTTAAGAAG	TTGCAATGGATCTCACCAAA	A10	-	48338886	48339071	4	1	186/50-1000	B1	2.578
TC27H12-2	494	GGCGGGAAGAGCTTAAGAAG	TTGCAATGGATCTCACCAAA	A10	-	37822462	37822657	1	0	196/50-1000	B1	2.578
TC27H12-2	494	GGCGGGAAGAGCTTAAGAAG	TTGCAATGGATCTCACCAAA	A10	-	37810662	37810857	1	0	196/50-1000	B1	2.578
TC27H12-2	494	GGCGGGAAGAGCTTAAGAAG	TTGCAATGGATCTCACCAAA	A10	-	37049905	37050095	1	0	191/50-1000	B1	2.578
TC27H12-2	494	GGCGGGAAGAGCTTAAGAAG	TTGCAATGGATCTCACCAAA	A10	-	37041931	37042125	1	0	195/50-1000	B1	2.578
TC27H12-2	494	GGCGGGAAGAGCTTAAGAAG	TTGCAATGGATCTCACCAAA	A10	-	37029872	37030066	1	0	195/50-1000	B1	2.578
TC27H12-2	494	GGCGGGAAGAGCTTAAGAAG	TTGCAATGGATCTCACCAAA	A10	-	22915652	22915840	1	0	189/50-1000	B1	2.578
TC27H12-2	494	GGCGGGAAGAGCTTAAGAAG	TTGCAATGGATCTCACCAAA	A10	-	17481808	17481997	1	0	190/50-1000	B1	2.578
TC27H12-2	494	GGCGGGAAGAGCTTAAGAAG	TTGCAATGGATCTCACCAAA	A10	-	14991475	14991665	1	0	191/50-1000	B1	2.578
TC27H12-2	494	GGCGGGAAGAGCTTAAGAAG	TTGCAATGGATCTCACCAAA	A10	-	14948145	14948368	1	0	224/50-1000	B1	2.578
TC27H12-2	494	GGCGGGAAGAGCTTAAGAAG	TTGCAATGGATCTCACCAAA	Adur1854	+	20642	20832	2	0	191/50-1000	B1	2.578
TC27H12-2	494	GGCGGGAAGAGCTTAAGAAG	TTGCAATGGATCTCACCAAA	Adur1349	+	81057	81248	2	0	192/50-1000	B1	2.578
TC27H12-2	494	GGCGGGAAGAGCTTAAGAAG	TTGCAATGGATCTCACCAAA	Adur1349	+	59815	60006	3	0	192/50-1000	B1	2.578
TC27H12-2	494	GGCGGGAAGAGCTTAAGAAG	TTGCAATGGATCTCACCAAA	Adur1750	+	20143	20332	1	0	190/50-1000	B1	2.578
TC27H12-2	494	GGCGGGAAGAGCTTAAGAAG	TTGCAATGGATCTCACCAAA	Adur2869	+	7010	7201	2	1	192/50-1000	B1	2.578
TC27H12-2	494	GGCGGGAAGAGCTTAAGAAG	TTGCAATGGATCTCACCAAA	Adur331	-	706566	706762	2	0	197/50-1000	B1	2.578
TC27H12-2	494	GGCGGGAAGAGCTTAAGAAG	TTGCAATGGATCTCACCAAA	Adur331	-	694820	695016	2	0	197/50-1000	B1	2.578
TC27H12-2	494	GGCGGGAAGAGCTTAAGAAG	TTGCAATGGATCTCACCAAA	Adur536	+	277872	278068	4	1	197/50-1000	B1	2.578
TC27H12-2	494	GGCGGGAAGAGCTTAAGAAG	TTGCAATGGATCTCACCAAA	Adur536	-	290720	290914	4	1	195/50-1000	B1	2.578
TC27H12-2	494	GGCGGGAAGAGCTTAAGAAG	TTGCAATGGATCTCACCAAA	Adur1248	+	24204	24395	1	0	192/50-1000	B1	2.578
TC27H12-2	494	GGCGGGAAGAGCTTAAGAAG	TTGCAATGGATCTCACCAAA	Adur1248	+	13699	13890	1	0	192/50-1000	B1	2.578
TC27H12-2	494	GGCGGGAAGAGCTTAAGAAG	TTGCAATGGATCTCACCAAA	Adur1408	-	51647	51838	2	0	192/50-1000	B1	2.578
TC27H12-2	494	GGCGGGAAGAGCTTAAGAAG	TTGCAATGGATCTCACCAAA	Adur1408	-	7122	7317	1	0	196/50-1000	B1	2.578
TC27H12-2	494	GGCGGGAAGAGCTTAAGAAG	TTGCAATGGATCTCACCAAA	Adur1586	+	18897	19091	2	1	195/50-1000	B1	2.578
TC27H12-2	494	GGCGGGAAGAGCTTAAGAAG	TTGCAATGGATCTCACCAAA	Adur1653	+	12704	12894	2	0	191/50-1000	B1	2.578
TC27H12-2	494	GGCGGGAAGAGCTTAAGAAG	TTGCAATGGATCTCACCAAA	Adur1697	+	26694	26884	2	0	191/50-1000	B1	2.578
TC27H12-2	494	GGCGGGAAGAGCTTAAGAAG	TTGCAATGGATCTCACCAAA	Adur1697	+	26456	26884	2	0	429/50-1000	B1	2.578
TC27H12-2	494	GGCGGGAAGAGCTTAAGAAG	TTGCAATGGATCTCACCAAA	Adur1697	+	14207	14397	2	0	191/50-1000	B1	2.578
TC27H12-2	494	GGCGGGAAGAGCTTAAGAAG	TTGCAATGGATCTCACCAAA	Adur1723	+	15470	15660	1	0	191/50-1000	B1	2.578
TC27H12-2	494	GGCGGGAAGAGCTTAAGAAG	TTGCAATGGATCTCACCAAA	B01	+	117298509	117298706	0	0	198/50-1000	B1	2.578
TC27H12-2	494	GGCGGGAAGAGCTTAAGAAG	TTGCAATGGATCTCACCAAA	B01	+	117286727	117286926	1	0	200/50-1000	B1	2.578
TC27H12-2	494	GGCGGGAAGAGCTTAAGAAG	TTGCAATGGATCTCACCAAA	B01	+	117285076	117285273	0	0	198/50-1000	B1	2.578
TC27H12-2	494	GGCGGGAAGAGCTTAAGAAG	TTGCAATGGATCTCACCAAA	B01	+	101848856	101849033	4	0	178/50-1000	B1	2.578
TC27H12-2	494	GGCGGGAAGAGCTTAAGAAG	TTGCAATGGATCTCACCAAA	B01	+	94085033	94085210	4	0	178/50-1000	B1	2.578
TC27H12-2	494	GGCGGGAAGAGCTTAAGAAG	TTGCAATGGATCTCACCAAA	B01	+	86568759	86568933	4	0	175/50-1000	B1	2.578
TC27H12-2	494	GGCGGGAAGAGCTTAAGAAG	TTGCAATGGATCTCACCAAA	B01	+	66215707	66215884	4	0	178/50-1000	B1	2.578
TC27H12-2	494	GGCGGGAAGAGCTTAAGAAG	TTGCAATGGATCTCACCAAA	B01	+	60426879	60427079	2	0	201/50-1000	B1	2.578
TC27H12-2	494	GGCGGGAAGAGCTTAAGAAG	TTGCAATGGATCTCACCAAA	B01	+	52824925	52825100	4	1	176/50-1000	B1	2.578
TC27H12-2	494	GGCGGGAAGAGCTTAAGAAG	TTGCAATGGATCTCACCAAA	B01	+	24061044	24061246	3	0	203/50-1000	B1	2.578
TC27H12-2	494	GGCGGGAAGAGCTTAAGAAG	TTGCAATGGATCTCACCAAA	B01	+	24053074	24053275	3	0	202/50-1000	B1	2.578
TC27H12-2	494	GGCGGGAAGAGCTTAAGAAG	TTGCAATGGATCTCACCAAA	B01	+	10877531	10877740	4	0	210/50-1000	B1	2.578
TC27H12-2	494	GGCGGGAAGAGCTTAAGAAG	TTGCAATGGATCTCACCAAA	B01	-	116964876	116965073	3	0	198/50-1000	B1	2.578
TC27H12-2	494	GGCGGGAAGAGCTTAAGAAG	TTGCAATGGATCTCACCAAA	B01	-	109348829	109349040	2	0	212/50-1000	B1	2.578
TC27H12-2	494	GGCGGGAAGAGCTTAAGAAG	TTGCAATGGATCTCACCAAA	B01	-	93183960	93184138	3	0	179/50-1000	B1	2.578
TC27H12-2	494	GGCGGGAAGAGCTTAAGAAG	TTGCAATGGATCTCACCAAA	B01	-	87156080	87156257	4	0	178/50-1000	B1	2.578
TC27H12-2	494	GGCGGGAAGAGCTTAAGAAG	TTGCAATGGATCTCACCAAA	B01	-	82481672	82481849	4	0	178/50-1000	B1	2.578
TC27H12-2	494	GGCGGGAAGAGCTTAAGAAG	TTGCAATGGATCTCACCAAA	B01	-	67559388	67559565	4	0	178/50-1000	B1	2.578
TC27H12-2	494	GGCGGGAAGAGCTTAAGAAG	TTGCAATGGATCTCACCAAA	B01	-	38195564	38195767	2	0	204/50-1000	B1	2.578
TC27H12-2	494	GGCGGGAAGAGCTTAAGAAG	TTGCAATGGATCTCACCAAA	B01	-	18614812	18615021	3	0	210/50-1000	B1	2.578
TC27H12-2	494	GGCGGGAAGAGCTTAAGAAG	TTGCAATGGATCTCACCAAA	B01	-	8309807	8309984	4	0	178/50-1000	B1	2.578
TC27H12-2	494	GGCGGGAAGAGCTTAAGAAG	TTGCAATGGATCTCACCAAA	B02	+	108166277	108166473	3	0	197/50-1000	B1	2.578
TC27H12-2	494	GGCGGGAAGAGCTTAAGAAG	TTGCAATGGATCTCACCAAA	B02	+	104527703	104527913	2	0	211/50-1000	B1	2.578
TC27H12-2	494	GGCGGGAAGAGCTTAAGAAG	TTGCAATGGATCTCACCAAA	B02	+	87191506	87191702	0	0	197/50-1000	B1	2.578
TC27H12-2	494	GGCGGGAAGAGCTTAAGAAG	TTGCAATGGATCTCACCAAA	B02	+	77515113	77515289	4	0	177/50-1000	B1	2.578
TC27H12-2	494	GGCGGGAAGAGCTTAAGAAG	TTGCAATGGATCTCACCAAA	B02	+	77490614	77490790	4	0	177/50-1000	B1	2.578
TC27H12-2	494	GGCGGGAAGAGCTTAAGAAG	TTGCAATGGATCTCACCAAA	B02	+	76702117	76702295	4	1	179/50-1000	B1	2.578
TC27H12-2	494	GGCGGGAAGAGCTTAAGAAG	TTGCAATGGATCTCACCAAA	B02	+	74969043	74969254	2	0	212/50-1000	B1	2.578
TC27H12-2	494	GGCGGGAAGAGCTTAAGAAG	TTGCAATGGATCTCACCAAA	B02	+	72646721	72646898	4	0	178/50-1000	B1	2.578
TC27H12-2	494	GGCGGGAAGAGCTTAAGAAG	TTGCAATGGATCTCACCAAA	B02	+	61878639	61878835	0	0	197/50-1000	B1	2.578
TC27H12-2	494	GGCGGGAAGAGCTTAAGAAG	TTGCAATGGATCTCACCAAA	B02	+	61869658	61869854	2	0	197/50-1000	B1	2.578
TC27H12-2	494	GGCGGGAAGAGCTTAAGAAG	TTGCAATGGATCTCACCAAA	B02	+	61868180	61868378	0	0	199/50-1000	B1	2.578
TC27H12-2	494	GGCGGGAAGAGCTTAAGAAG	TTGCAATGGATCTCACCAAA	B02	+	53837185	53837362	4	0	178/50-1000	B1	2.578
TC27H12-2	494	GGCGGGAAGAGCTTAAGAAG	TTGCAATGGATCTCACCAAA	B02	+	49532763	49532961	0	0	199/50-1000	B1	2.578
TC27H12-2	494	GGCGGGAAGAGCTTAAGAAG	TTGCAATGGATCTCACCAAA	B02	+	49520763	49520961	0	0	199/50-1000	B1	2.578
TC27H12-2	494	GGCGGGAAGAGCTTAAGAAG	TTGCAATGGATCTCACCAAA	B02	+	48389902	48390077	4	0	176/50-1000	B1	2.578
TC27H12-2	494	GGCGGGAAGAGCTTAAGAAG	TTGCAATGGATCTCACCAAA	B02	+	48384458	48384633	4	1	176/50-1000	B1	2.578
TC27H12-2	494	GGCGGGAAGAGCTTAAGAAG	TTGCAATGGATCTCACCAAA	B02	+	38992735	38992912	4	0	178/50-1000	B1	2.578
TC27H12-2	494	GGCGGGAAGAGCTTAAGAAG	TTGCAATGGATCTCACCAAA	B02	+	38928049	38928226	4	0	178/50-1000	B1	2.578
TC27H12-2	494	GGCGGGAAGAGCTTAAGAAG	TTGCAATGGATCTCACCAAA	B02	+	38787367	38787544	4	0	178/50-1000	B1	2.578
TC27H12-2	494	GGCGGGAAGAGCTTAAGAAG	TTGCAATGGATCTCACCAAA	B02	+	30762397	30762573	4	1	177/50-1000	B1	2.578
TC27H12-2	494	GGCGGGAAGAGCTTAAGAAG	TTGCAATGGATCTCACCAAA	B02	+	26312544	26312741	3	0	198/50-1000	B1	2.578
TC27H12-2	494	GGCGGGAAGAGCTTAAGAAG	TTGCAATGGATCTCACCAAA	B02	-	90885799	90886000	3	0	202/50-1000	B1	2.578
TC27H12-2	494	GGCGGGAAGAGCTTAAGAAG	TTGCAATGGATCTCACCAAA	B02	-	78208806	78209006	2	0	201/50-1000	B1	2.578
TC27H12-2	494	GGCGGGAAGAGCTTAAGAAG	TTGCAATGGATCTCACCAAA	B02	-	75051201	75051411	2	0	211/50-1000	B1	2.578
TC27H12-2	494	GGCGGGAAGAGCTTAAGAAG	TTGCAATGGATCTCACCAAA	B02	-	68624151	68624335	4	0	185/50-1000	B1	2.578
TC27H12-2	494	GGCGGGAAGAGCTTAAGAAG	TTGCAATGGATCTCACCAAA	B02	-	54516626	54516803	4	1	178/50-1000	B1	2.578
TC27H12-2	494	GGCGGGAAGAGCTTAAGAAG	TTGCAATGGATCTCACCAAA	B02	-	51995808	51995986	4	0	179/50-1000	B1	2.578
TC27H12-2	494	GGCGGGAAGAGCTTAAGAAG	TTGCAATGGATCTCACCAAA	B02	-	50450139	50450338	0	0	200/50-1000	B1	2.578
TC27H12-2	494	GGCGGGAAGAGCTTAAGAAG	TTGCAATGGATCTCACCAAA	B02	-	34131449	34131645	0	0	197/50-1000	B1	2.578
TC27H12-2	494	GGCGGGAAGAGCTTAAGAAG	TTGCAATGGATCTCACCAAA	B02	-	17899097	17899285	2	1	189/50-1000	B1	2.578
TC27H12-2	494	GGCGGGAAGAGCTTAAGAAG	TTGCAATGGATCTCACCAAA	B03	+	120378456	120378657	3	0	202/50-1000	B1	2.578
TC27H12-2	494	GGCGGGAAGAGCTTAAGAAG	TTGCAATGGATCTCACCAAA	B03	+	101207526	101207725	3	0	200/50-1000	B1	2.578
TC27H12-2	494	GGCGGGAAGAGCTTAAGAAG	TTGCAATGGATCTCACCAAA	B03	+	98638903	98639112	2	0	210/50-1000	B1	2.578
TC27H12-2	494	GGCGGGAAGAGCTTAAGAAG	TTGCAATGGATCTCACCAAA	B03	+	94979737	94979913	4	1	177/50-1000	B1	2.578
TC27H12-2	494	GGCGGGAAGAGCTTAAGAAG	TTGCAATGGATCTCACCAAA	B03	+	94480976	94481154	4	0	179/50-1000	B1	2.578
TC27H12-2	494	GGCGGGAAGAGCTTAAGAAG	TTGCAATGGATCTCACCAAA	B03	+	93800023	93800226	3	0	204/50-1000	B1	2.578
TC27H12-2	494	GGCGGGAAGAGCTTAAGAAG	TTGCAATGGATCTCACCAAA	B03	+	91168342	91168516	4	0	175/50-1000	B1	2.578
TC27H12-2	494	GGCGGGAAGAGCTTAAGAAG	TTGCAATGGATCTCACCAAA	B03	+	87756586	87756798	3	0	213/50-1000	B1	2.578
TC27H12-2	494	GGCGGGAAGAGCTTAAGAAG	TTGCAATGGATCTCACCAAA	B03	+	86539037	86539237	2	0	201/50-1000	B1	2.578
TC27H12-2	494	GGCGGGAAGAGCTTAAGAAG	TTGCAATGGATCTCACCAAA	B03	+	82165727	82165938	3	0	212/50-1000	B1	2.578
TC27H12-2	494	GGCGGGAAGAGCTTAAGAAG	TTGCAATGGATCTCACCAAA	B03	+	79604476	79604672	0	0	197/50-1000	B1	2.578
TC27H12-2	494	GGCGGGAAGAGCTTAAGAAG	TTGCAATGGATCTCACCAAA	B03	+	72243033	72243242	3	0	210/50-1000	B1	2.578
TC27H12-2	494	GGCGGGAAGAGCTTAAGAAG	TTGCAATGGATCTCACCAAA	B03	+	72234663	72234872	3	0	210/50-1000	B1	2.578
TC27H12-2	494	GGCGGGAAGAGCTTAAGAAG	TTGCAATGGATCTCACCAAA	B03	+	71910683	71910894	3	0	212/50-1000	B1	2.578
TC27H12-2	494	GGCGGGAAGAGCTTAAGAAG	TTGCAATGGATCTCACCAAA	B03	+	60216408	60216585	4	0	178/50-1000	B1	2.578
TC27H12-2	494	GGCGGGAAGAGCTTAAGAAG	TTGCAATGGATCTCACCAAA	B03	+	51980800	51980996	0	0	197/50-1000	B1	2.578
TC27H12-2	494	GGCGGGAAGAGCTTAAGAAG	TTGCAATGGATCTCACCAAA	B03	+	51750781	51750959	4	0	179/50-1000	B1	2.578
TC27H12-2	494	GGCGGGAAGAGCTTAAGAAG	TTGCAATGGATCTCACCAAA	B03	+	47805341	47805540	3	0	200/50-1000	B1	2.578
TC27H12-2	494	GGCGGGAAGAGCTTAAGAAG	TTGCAATGGATCTCACCAAA	B03	+	43233537	43233747	3	0	211/50-1000	B1	2.578
TC27H12-2	494	GGCGGGAAGAGCTTAAGAAG	TTGCAATGGATCTCACCAAA	B03	+	36402487	36402685	3	0	199/50-1000	B1	2.578
TC27H12-2	494	GGCGGGAAGAGCTTAAGAAG	TTGCAATGGATCTCACCAAA	B03	+	30391214	30391413	2	0	200/50-1000	B1	2.578
TC27H12-2	494	GGCGGGAAGAGCTTAAGAAG	TTGCAATGGATCTCACCAAA	B03	-	95766730	95766906	4	1	177/50-1000	B1	2.578
TC27H12-2	494	GGCGGGAAGAGCTTAAGAAG	TTGCAATGGATCTCACCAAA	B03	-	95274070	95274265	1	0	196/50-1000	B1	2.578
TC27H12-2	494	GGCGGGAAGAGCTTAAGAAG	TTGCAATGGATCTCACCAAA	B03	-	90945628	90945827	3	0	200/50-1000	B1	2.578
TC27H12-2	494	GGCGGGAAGAGCTTAAGAAG	TTGCAATGGATCTCACCAAA	B03	-	79770903	79771113	4	0	211/50-1000	B1	2.578
TC27H12-2	494	GGCGGGAAGAGCTTAAGAAG	TTGCAATGGATCTCACCAAA	B03	-	77934307	77934486	4	0	180/50-1000	B1	2.578
TC27H12-2	494	GGCGGGAAGAGCTTAAGAAG	TTGCAATGGATCTCACCAAA	B03	-	74708351	74708555	4	0	205/50-1000	B1	2.578
TC27H12-2	494	GGCGGGAAGAGCTTAAGAAG	TTGCAATGGATCTCACCAAA	B03	-	39352105	39352315	3	0	211/50-1000	B1	2.578
TC27H12-2	494	GGCGGGAAGAGCTTAAGAAG	TTGCAATGGATCTCACCAAA	B03	-	37923400	37923611	4	0	212/50-1000	B1	2.578
TC27H12-2	494	GGCGGGAAGAGCTTAAGAAG	TTGCAATGGATCTCACCAAA	B03	-	28697689	28697866	4	0	178/50-1000	B1	2.578
TC27H12-2	494	GGCGGGAAGAGCTTAAGAAG	TTGCAATGGATCTCACCAAA	B03	-	19528456	19528654	2	0	199/50-1000	B1	2.578
TC27H12-2	494	GGCGGGAAGAGCTTAAGAAG	TTGCAATGGATCTCACCAAA	B03	-	16796185	16796384	3	0	200/50-1000	B1	2.578
TC27H12-2	494	GGCGGGAAGAGCTTAAGAAG	TTGCAATGGATCTCACCAAA	B04	+	72821756	72821929	4	0	174/50-1000	B1	2.578
TC27H12-2	494	GGCGGGAAGAGCTTAAGAAG	TTGCAATGGATCTCACCAAA	B04	+	72166200	72166376	4	0	177/50-1000	B1	2.578
TC27H12-2	494	GGCGGGAAGAGCTTAAGAAG	TTGCAATGGATCTCACCAAA	B04	+	67758426	67758636	1	0	211/50-1000	B1	2.578
TC27H12-2	494	GGCGGGAAGAGCTTAAGAAG	TTGCAATGGATCTCACCAAA	B04	+	63787833	63788009	4	0	177/50-1000	B1	2.578
TC27H12-2	494	GGCGGGAAGAGCTTAAGAAG	TTGCAATGGATCTCACCAAA	B04	+	63765963	63766139	4	0	177/50-1000	B1	2.578
TC27H12-2	494	GGCGGGAAGAGCTTAAGAAG	TTGCAATGGATCTCACCAAA	B04	+	63015919	63016103	4	0	185/50-1000	B1	2.578
TC27H12-2	494	GGCGGGAAGAGCTTAAGAAG	TTGCAATGGATCTCACCAAA	B04	+	62446225	62446409	4	0	185/50-1000	B1	2.578
TC27H12-2	494	GGCGGGAAGAGCTTAAGAAG	TTGCAATGGATCTCACCAAA	B04	+	51135912	51136122	3	0	211/50-1000	B1	2.578
TC27H12-2	494	GGCGGGAAGAGCTTAAGAAG	TTGCAATGGATCTCACCAAA	B04	+	47877299	47877474	4	1	176/50-1000	B1	2.578
TC27H12-2	494	GGCGGGAAGAGCTTAAGAAG	TTGCAATGGATCTCACCAAA	B04	+	44386273	44386450	4	1	178/50-1000	B1	2.578
TC27H12-2	494	GGCGGGAAGAGCTTAAGAAG	TTGCAATGGATCTCACCAAA	B04	+	39248552	39248728	4	1	177/50-1000	B1	2.578
TC27H12-2	494	GGCGGGAAGAGCTTAAGAAG	TTGCAATGGATCTCACCAAA	B04	+	39204054	39204230	4	1	177/50-1000	B1	2.578
TC27H12-2	494	GGCGGGAAGAGCTTAAGAAG	TTGCAATGGATCTCACCAAA	B04	+	28622960	28623158	2	0	199/50-1000	B1	2.578
TC27H12-2	494	GGCGGGAAGAGCTTAAGAAG	TTGCAATGGATCTCACCAAA	B04	+	20676406	20676616	3	0	211/50-1000	B1	2.578
TC27H12-2	494	GGCGGGAAGAGCTTAAGAAG	TTGCAATGGATCTCACCAAA	B04	+	14501274	14501485	4	0	212/50-1000	B1	2.578
TC27H12-2	494	GGCGGGAAGAGCTTAAGAAG	TTGCAATGGATCTCACCAAA	B04	+	14500929	14501485	3	0	557/50-1000	B1	2.578
TC27H12-2	494	GGCGGGAAGAGCTTAAGAAG	TTGCAATGGATCTCACCAAA	B04	-	129887409	129887608	3	0	200/50-1000	B1	2.578
TC27H12-2	494	GGCGGGAAGAGCTTAAGAAG	TTGCAATGGATCTCACCAAA	B04	-	124741431	124741628	2	0	198/50-1000	B1	2.578
TC27H12-2	494	GGCGGGAAGAGCTTAAGAAG	TTGCAATGGATCTCACCAAA	B04	-	96566860	96567037	4	0	178/50-1000	B1	2.578
TC27H12-2	494	GGCGGGAAGAGCTTAAGAAG	TTGCAATGGATCTCACCAAA	B04	-	87606700	87606877	4	1	178/50-1000	B1	2.578
TC27H12-2	494	GGCGGGAAGAGCTTAAGAAG	TTGCAATGGATCTCACCAAA	B04	-	71632332	71632507	4	1	176/50-1000	B1	2.578
TC27H12-2	494	GGCGGGAAGAGCTTAAGAAG	TTGCAATGGATCTCACCAAA	B04	-	71026154	71026332	4	0	179/50-1000	B1	2.578
TC27H12-2	494	GGCGGGAAGAGCTTAAGAAG	TTGCAATGGATCTCACCAAA	B04	-	67610484	67610653	4	0	170/50-1000	B1	2.578
TC27H12-2	494	GGCGGGAAGAGCTTAAGAAG	TTGCAATGGATCTCACCAAA	B04	-	64047162	64047359	1	0	198/50-1000	B1	2.578
TC27H12-2	494	GGCGGGAAGAGCTTAAGAAG	TTGCAATGGATCTCACCAAA	B04	-	61152674	61152858	4	0	185/50-1000	B1	2.578
TC27H12-2	494	GGCGGGAAGAGCTTAAGAAG	TTGCAATGGATCTCACCAAA	B04	-	53613161	53613359	0	0	199/50-1000	B1	2.578
TC27H12-2	494	GGCGGGAAGAGCTTAAGAAG	TTGCAATGGATCTCACCAAA	B04	-	53600903	53601103	2	0	201/50-1000	B1	2.578
TC27H12-2	494	GGCGGGAAGAGCTTAAGAAG	TTGCAATGGATCTCACCAAA	B04	-	49006761	49006938	4	0	178/50-1000	B1	2.578
TC27H12-2	494	GGCGGGAAGAGCTTAAGAAG	TTGCAATGGATCTCACCAAA	B04	-	48094797	48094974	4	0	178/50-1000	B1	2.578
TC27H12-2	494	GGCGGGAAGAGCTTAAGAAG	TTGCAATGGATCTCACCAAA	B04	-	43973031	43973225	0	0	195/50-1000	B1	2.578
TC27H12-2	494	GGCGGGAAGAGCTTAAGAAG	TTGCAATGGATCTCACCAAA	B04	-	43960953	43961145	0	0	193/50-1000	B1	2.578
TC27H12-2	494	GGCGGGAAGAGCTTAAGAAG	TTGCAATGGATCTCACCAAA	B04	-	43486150	43486328	3	0	179/50-1000	B1	2.578
TC27H12-2	494	GGCGGGAAGAGCTTAAGAAG	TTGCAATGGATCTCACCAAA	B04	-	34318770	34318947	4	0	178/50-1000	B1	2.578
TC27H12-2	494	GGCGGGAAGAGCTTAAGAAG	TTGCAATGGATCTCACCAAA	B04	-	16007644	16007845	4	2	202/50-1000	B1	2.578
TC27H12-2	494	GGCGGGAAGAGCTTAAGAAG	TTGCAATGGATCTCACCAAA	B04	-	15998755	15998957	4	0	203/50-1000	B1	2.578
TC27H12-2	494	GGCGGGAAGAGCTTAAGAAG	TTGCAATGGATCTCACCAAA	B04	-	11105285	11105541	1	0	257/50-1000	B1	2.578
TC27H12-2	494	GGCGGGAAGAGCTTAAGAAG	TTGCAATGGATCTCACCAAA	B04	-	11086280	11086476	0	0	197/50-1000	B1	2.578
TC27H12-2	494	GGCGGGAAGAGCTTAAGAAG	TTGCAATGGATCTCACCAAA	B05	+	104816354	104816551	2	0	198/50-1000	B1	2.578
TC27H12-2	494	GGCGGGAAGAGCTTAAGAAG	TTGCAATGGATCTCACCAAA	B05	+	103934577	103934754	4	0	178/50-1000	B1	2.578
TC27H12-2	494	GGCGGGAAGAGCTTAAGAAG	TTGCAATGGATCTCACCAAA	B05	+	98465024	98465226	2	0	203/50-1000	B1	2.578
TC27H12-2	494	GGCGGGAAGAGCTTAAGAAG	TTGCAATGGATCTCACCAAA	B05	+	95493845	95494022	4	0	178/50-1000	B1	2.578
TC27H12-2	494	GGCGGGAAGAGCTTAAGAAG	TTGCAATGGATCTCACCAAA	B05	+	90327981	90328181	1	0	201/50-1000	B1	2.578
TC27H12-2	494	GGCGGGAAGAGCTTAAGAAG	TTGCAATGGATCTCACCAAA	B05	+	90313446	90313642	1	0	197/50-1000	B1	2.578
TC27H12-2	494	GGCGGGAAGAGCTTAAGAAG	TTGCAATGGATCTCACCAAA	B05	+	89980919	89981115	0	0	197/50-1000	B1	2.578
TC27H12-2	494	GGCGGGAAGAGCTTAAGAAG	TTGCAATGGATCTCACCAAA	B05	+	89969219	89969415	0	0	197/50-1000	B1	2.578
TC27H12-2	494	GGCGGGAAGAGCTTAAGAAG	TTGCAATGGATCTCACCAAA	B05	+	88586652	88586860	2	0	209/50-1000	B1	2.578
TC27H12-2	494	GGCGGGAAGAGCTTAAGAAG	TTGCAATGGATCTCACCAAA	B05	+	72840622	72840796	4	0	175/50-1000	B1	2.578
TC27H12-2	494	GGCGGGAAGAGCTTAAGAAG	TTGCAATGGATCTCACCAAA	B05	+	70765178	70765357	4	0	180/50-1000	B1	2.578
TC27H12-2	494	GGCGGGAAGAGCTTAAGAAG	TTGCAATGGATCTCACCAAA	B05	+	53715743	53715942	1	0	200/50-1000	B1	2.578
TC27H12-2	494	GGCGGGAAGAGCTTAAGAAG	TTGCAATGGATCTCACCAAA	B05	+	50742752	50742948	0	0	197/50-1000	B1	2.578
TC27H12-2	494	GGCGGGAAGAGCTTAAGAAG	TTGCAATGGATCTCACCAAA	B05	+	50725572	50725767	0	0	196/50-1000	B1	2.578
TC27H12-2	494	GGCGGGAAGAGCTTAAGAAG	TTGCAATGGATCTCACCAAA	B05	+	50232400	50232597	1	0	198/50-1000	B1	2.578
TC27H12-2	494	GGCGGGAAGAGCTTAAGAAG	TTGCAATGGATCTCACCAAA	B05	+	50221153	50221350	1	0	198/50-1000	B1	2.578
TC27H12-2	494	GGCGGGAAGAGCTTAAGAAG	TTGCAATGGATCTCACCAAA	B05	+	45634747	45634942	1	0	196/50-1000	B1	2.578
TC27H12-2	494	GGCGGGAAGAGCTTAAGAAG	TTGCAATGGATCTCACCAAA	B05	+	35066665	35066877	2	0	213/50-1000	B1	2.578
TC27H12-2	494	GGCGGGAAGAGCTTAAGAAG	TTGCAATGGATCTCACCAAA	B05	+	34787180	34787357	4	0	178/50-1000	B1	2.578
TC27H12-2	494	GGCGGGAAGAGCTTAAGAAG	TTGCAATGGATCTCACCAAA	B05	+	9957481	9957681	3	0	201/50-1000	B1	2.578
TC27H12-2	494	GGCGGGAAGAGCTTAAGAAG	TTGCAATGGATCTCACCAAA	B05	-	114519613	114519811	3	0	199/50-1000	B1	2.578
TC27H12-2	494	GGCGGGAAGAGCTTAAGAAG	TTGCAATGGATCTCACCAAA	B05	-	114499591	114499789	2	0	199/50-1000	B1	2.578
TC27H12-2	494	GGCGGGAAGAGCTTAAGAAG	TTGCAATGGATCTCACCAAA	B05	-	104146923	104147122	2	0	200/50-1000	B1	2.578
TC27H12-2	494	GGCGGGAAGAGCTTAAGAAG	TTGCAATGGATCTCACCAAA	B05	-	72842314	72842491	4	0	178/50-1000	B1	2.578
TC27H12-2	494	GGCGGGAAGAGCTTAAGAAG	TTGCAATGGATCTCACCAAA	B05	-	63585964	63586163	2	0	200/50-1000	B1	2.578
TC27H12-2	494	GGCGGGAAGAGCTTAAGAAG	TTGCAATGGATCTCACCAAA	B05	-	63578772	63578971	2	0	200/50-1000	B1	2.578
TC27H12-2	494	GGCGGGAAGAGCTTAAGAAG	TTGCAATGGATCTCACCAAA	B05	-	62739330	62739527	0	0	198/50-1000	B1	2.578
TC27H12-2	494	GGCGGGAAGAGCTTAAGAAG	TTGCAATGGATCTCACCAAA	B05	-	62729880	62730075	1	0	196/50-1000	B1	2.578
TC27H12-2	494	GGCGGGAAGAGCTTAAGAAG	TTGCAATGGATCTCACCAAA	B05	-	57446600	57446778	4	1	179/50-1000	B1	2.578
TC27H12-2	494	GGCGGGAAGAGCTTAAGAAG	TTGCAATGGATCTCACCAAA	B05	-	55707399	55707576	4	0	178/50-1000	B1	2.578
TC27H12-2	494	GGCGGGAAGAGCTTAAGAAG	TTGCAATGGATCTCACCAAA	B05	-	51557476	51557672	1	0	197/50-1000	B1	2.578
TC27H12-2	494	GGCGGGAAGAGCTTAAGAAG	TTGCAATGGATCTCACCAAA	B05	-	51546703	51546899	1	0	197/50-1000	B1	2.578
TC27H12-2	494	GGCGGGAAGAGCTTAAGAAG	TTGCAATGGATCTCACCAAA	B05	-	50732405	50732600	1	0	196/50-1000	B1	2.578
TC27H12-2	494	GGCGGGAAGAGCTTAAGAAG	TTGCAATGGATCTCACCAAA	B05	-	30463431	30463609	4	0	179/50-1000	B1	2.578
TC27H12-2	494	GGCGGGAAGAGCTTAAGAAG	TTGCAATGGATCTCACCAAA	B06	+	132654188	132654396	3	0	209/50-1000	B1	2.578
TC27H12-2	494	GGCGGGAAGAGCTTAAGAAG	TTGCAATGGATCTCACCAAA	B06	+	121877651	121877849	0	0	199/50-1000	B1	2.578
TC27H12-2	494	GGCGGGAAGAGCTTAAGAAG	TTGCAATGGATCTCACCAAA	B06	+	100870828	100871029	4	0	202/50-1000	B1	2.578
TC27H12-2	494	GGCGGGAAGAGCTTAAGAAG	TTGCAATGGATCTCACCAAA	B06	+	95909729	95909904	4	0	176/50-1000	B1	2.578
TC27H12-2	494	GGCGGGAAGAGCTTAAGAAG	TTGCAATGGATCTCACCAAA	B06	+	95739370	95739547	4	0	178/50-1000	B1	2.578
TC27H12-2	494	GGCGGGAAGAGCTTAAGAAG	TTGCAATGGATCTCACCAAA	B06	+	83523624	83523802	4	0	179/50-1000	B1	2.578
TC27H12-2	494	GGCGGGAAGAGCTTAAGAAG	TTGCAATGGATCTCACCAAA	B06	+	83521357	83521535	4	0	179/50-1000	B1	2.578
TC27H12-2	494	GGCGGGAAGAGCTTAAGAAG	TTGCAATGGATCTCACCAAA	B06	+	82271708	82271886	4	0	179/50-1000	B1	2.578
TC27H12-2	494	GGCGGGAAGAGCTTAAGAAG	TTGCAATGGATCTCACCAAA	B06	+	76373901	76374079	4	0	179/50-1000	B1	2.578
TC27H12-2	494	GGCGGGAAGAGCTTAAGAAG	TTGCAATGGATCTCACCAAA	B06	+	66540998	66541173	4	1	176/50-1000	B1	2.578
TC27H12-2	494	GGCGGGAAGAGCTTAAGAAG	TTGCAATGGATCTCACCAAA	B06	+	66467772	66467947	3	1	176/50-1000	B1	2.578
TC27H12-2	494	GGCGGGAAGAGCTTAAGAAG	TTGCAATGGATCTCACCAAA	B06	+	66374198	66374373	4	1	176/50-1000	B1	2.578
TC27H12-2	494	GGCGGGAAGAGCTTAAGAAG	TTGCAATGGATCTCACCAAA	B06	+	46060839	46061014	3	0	176/50-1000	B1	2.578
TC27H12-2	494	GGCGGGAAGAGCTTAAGAAG	TTGCAATGGATCTCACCAAA	B06	+	37031618	37031794	4	0	177/50-1000	B1	2.578
TC27H12-2	494	GGCGGGAAGAGCTTAAGAAG	TTGCAATGGATCTCACCAAA	B06	+	31086184	31086362	4	0	179/50-1000	B1	2.578
TC27H12-2	494	GGCGGGAAGAGCTTAAGAAG	TTGCAATGGATCTCACCAAA	B06	+	12706673	12706882	2	0	210/50-1000	B1	2.578
TC27H12-2	494	GGCGGGAAGAGCTTAAGAAG	TTGCAATGGATCTCACCAAA	B06	-	111721643	111721838	2	0	196/50-1000	B1	2.578
TC27H12-2	494	GGCGGGAAGAGCTTAAGAAG	TTGCAATGGATCTCACCAAA	B06	-	98328032	98328240	4	0	209/50-1000	B1	2.578
TC27H12-2	494	GGCGGGAAGAGCTTAAGAAG	TTGCAATGGATCTCACCAAA	B06	-	91055578	91055755	4	0	178/50-1000	B1	2.578
TC27H12-2	494	GGCGGGAAGAGCTTAAGAAG	TTGCAATGGATCTCACCAAA	B06	-	87203185	87203385	2	0	201/50-1000	B1	2.578
TC27H12-2	494	GGCGGGAAGAGCTTAAGAAG	TTGCAATGGATCTCACCAAA	B06	-	55819747	55819924	4	0	178/50-1000	B1	2.578
TC27H12-2	494	GGCGGGAAGAGCTTAAGAAG	TTGCAATGGATCTCACCAAA	B06	-	39521310	39521488	4	0	179/50-1000	B1	2.578
TC27H12-2	494	GGCGGGAAGAGCTTAAGAAG	TTGCAATGGATCTCACCAAA	B06	-	4311972	4312183	4	0	212/50-1000	B1	2.578
TC27H12-2	494	GGCGGGAAGAGCTTAAGAAG	TTGCAATGGATCTCACCAAA	B07	+	108089712	108089911	3	0	200/50-1000	B1	2.578
TC27H12-2	494	GGCGGGAAGAGCTTAAGAAG	TTGCAATGGATCTCACCAAA	B07	+	101240285	101240486	0	0	202/50-1000	B1	2.578
TC27H12-2	494	GGCGGGAAGAGCTTAAGAAG	TTGCAATGGATCTCACCAAA	B07	+	101228949	101229151	0	0	203/50-1000	B1	2.578
TC27H12-2	494	GGCGGGAAGAGCTTAAGAAG	TTGCAATGGATCTCACCAAA	B07	+	101011754	101011951	0	0	198/50-1000	B1	2.578
TC27H12-2	494	GGCGGGAAGAGCTTAAGAAG	TTGCAATGGATCTCACCAAA	B07	+	100996948	100997144	1	0	197/50-1000	B1	2.578
TC27H12-2	494	GGCGGGAAGAGCTTAAGAAG	TTGCAATGGATCTCACCAAA	B07	+	94408241	94408419	3	0	179/50-1000	B1	2.578
TC27H12-2	494	GGCGGGAAGAGCTTAAGAAG	TTGCAATGGATCTCACCAAA	B07	+	82593059	82593235	4	0	177/50-1000	B1	2.578
TC27H12-2	494	GGCGGGAAGAGCTTAAGAAG	TTGCAATGGATCTCACCAAA	B07	+	82556449	82556625	4	0	177/50-1000	B1	2.578
TC27H12-2	494	GGCGGGAAGAGCTTAAGAAG	TTGCAATGGATCTCACCAAA	B07	+	79045797	79045973	4	0	177/50-1000	B1	2.578
TC27H12-2	494	GGCGGGAAGAGCTTAAGAAG	TTGCAATGGATCTCACCAAA	B07	+	79030325	79030502	4	0	178/50-1000	B1	2.578
TC27H12-2	494	GGCGGGAAGAGCTTAAGAAG	TTGCAATGGATCTCACCAAA	B07	+	78004492	78004688	0	0	197/50-1000	B1	2.578
TC27H12-2	494	GGCGGGAAGAGCTTAAGAAG	TTGCAATGGATCTCACCAAA	B07	+	71379131	71379330	3	0	200/50-1000	B1	2.578
TC27H12-2	494	GGCGGGAAGAGCTTAAGAAG	TTGCAATGGATCTCACCAAA	B07	+	69954271	69954473	3	0	203/50-1000	B1	2.578
TC27H12-2	494	GGCGGGAAGAGCTTAAGAAG	TTGCAATGGATCTCACCAAA	B07	+	62033181	62033356	4	0	176/50-1000	B1	2.578
TC27H12-2	494	GGCGGGAAGAGCTTAAGAAG	TTGCAATGGATCTCACCAAA	B07	+	61199340	61199517	4	0	178/50-1000	B1	2.578
TC27H12-2	494	GGCGGGAAGAGCTTAAGAAG	TTGCAATGGATCTCACCAAA	B07	+	59821948	59822148	2	0	201/50-1000	B1	2.578
TC27H12-2	494	GGCGGGAAGAGCTTAAGAAG	TTGCAATGGATCTCACCAAA	B07	+	53891938	53892115	4	0	178/50-1000	B1	2.578
TC27H12-2	494	GGCGGGAAGAGCTTAAGAAG	TTGCAATGGATCTCACCAAA	B07	+	53850617	53850794	4	0	178/50-1000	B1	2.578
TC27H12-2	494	GGCGGGAAGAGCTTAAGAAG	TTGCAATGGATCTCACCAAA	B07	+	52900869	52901047	4	0	179/50-1000	B1	2.578
TC27H12-2	494	GGCGGGAAGAGCTTAAGAAG	TTGCAATGGATCTCACCAAA	B07	+	52882802	52882980	4	0	179/50-1000	B1	2.578
TC27H12-2	494	GGCGGGAAGAGCTTAAGAAG	TTGCAATGGATCTCACCAAA	B07	+	36229910	36230110	4	0	201/50-1000	B1	2.578
TC27H12-2	494	GGCGGGAAGAGCTTAAGAAG	TTGCAATGGATCTCACCAAA	B07	+	28002520	28002697	3	0	178/50-1000	B1	2.578
TC27H12-2	494	GGCGGGAAGAGCTTAAGAAG	TTGCAATGGATCTCACCAAA	B07	+	24765837	24766036	2	0	200/50-1000	B1	2.578
TC27H12-2	494	GGCGGGAAGAGCTTAAGAAG	TTGCAATGGATCTCACCAAA	B07	+	10090589	10090791	3	0	203/50-1000	B1	2.578
TC27H12-2	494	GGCGGGAAGAGCTTAAGAAG	TTGCAATGGATCTCACCAAA	B07	-	103875738	103875915	4	0	178/50-1000	B1	2.578
TC27H12-2	494	GGCGGGAAGAGCTTAAGAAG	TTGCAATGGATCTCACCAAA	B07	-	92617117	92617294	4	0	178/50-1000	B1	2.578
TC27H12-2	494	GGCGGGAAGAGCTTAAGAAG	TTGCAATGGATCTCACCAAA	B07	-	82240505	82240689	4	0	185/50-1000	B1	2.578
TC27H12-2	494	GGCGGGAAGAGCTTAAGAAG	TTGCAATGGATCTCACCAAA	B07	-	80446130	80446308	3	0	179/50-1000	B1	2.578
TC27H12-2	494	GGCGGGAAGAGCTTAAGAAG	TTGCAATGGATCTCACCAAA	B07	-	60981955	60982165	2	0	211/50-1000	B1	2.578
TC27H12-2	494	GGCGGGAAGAGCTTAAGAAG	TTGCAATGGATCTCACCAAA	B07	-	50258106	50258307	4	0	202/50-1000	B1	2.578
TC27H12-2	494	GGCGGGAAGAGCTTAAGAAG	TTGCAATGGATCTCACCAAA	B07	-	50251300	50251510	3	0	211/50-1000	B1	2.578
TC27H12-2	494	GGCGGGAAGAGCTTAAGAAG	TTGCAATGGATCTCACCAAA	B07	-	49578478	49578655	4	0	178/50-1000	B1	2.578
TC27H12-2	494	GGCGGGAAGAGCTTAAGAAG	TTGCAATGGATCTCACCAAA	B07	-	30511880	30512078	2	0	199/50-1000	B1	2.578
[truncated: 1,191 more rows]

## Sheet: A1
Locus	Position	Group	Genome_chr	strand	Loci_begin	Loci_end
AGGS874	0	A01	A1	+	88298432	88298606
AHGS1846	4.537	A01	A1	-	10729108	10729361
AGGS633	7.131	A01	A1	-	10729146	10729368
AGGS940	10.533	A01	A1	+	19784919	19785114
AHGS1974	13.695	A01	A1	+	22143542	22143837
AHGA329002	14.555	A01	A1	-	33746541	33746758
AHGA164439	15.327	A01	A1	-	22143471	22143736
ARS789	15.871	A01	A1	-	38223354	38223539
ARS731	16.325	A01	A1	+	33746541	33746816
AHGA164444	16.894	A01	A1	-	22129583	22129828
AHGA164437	17.607	A01	A1	-	22149472	22149642
AGGS60	18.423	A01	A1	+	17555496	17555633
AHGS2535	18.916	A01	A1	-	14919571	14919695
AHGS1646	19.697	A01	A1	-	43349531	43349706
AGGS1213	20.104	A01	A1	-	46970747	46970879
AHGS1668	20.841	A01	A1	+	76622905	76622986
AHGA367823	21.476	A01	A1	-	45664639	45664755
TC4H02	22.21	A01	A1	+	86167317	86167497
GA110	22.713	A01	A1	-	72195802	72196044
AHGA368803	23.507	A01	A1	-	86167263	86167540
AHGA374228	24.138	A01	A1	-	44815065	44815274
AHGA374249	25.204	A01	A1	-	44713330	44714138
TC4G05	26.078	A01	A1	-	94957022	94957214
AGGS331	29.78	A01	A1	-	42634243	42634500

## Sheet: A2
Locus	Position	Group	Genome_chr	strand	Loci_begin	Loci_end
AGGS1413	3.33	A02	A2	+	35980657	35980852
ARS741	6.547	A02	A2	+	15840547	15840689
pPGSseq11G3	13.196	A02	A2	+	55064020	55064216
AGGS1085-2	24.064	A02	A2	-	11782998	11783196
AHGS2026	25.62	A02	A2	-	19052522	19052688
AGGS1168	32.375	A02	A2	-	81020748	81020957
AGGS1472	35.878	A02	A2	-	81555365	81555551
AHGA362472	38.071	A02	A2	-	1973097	1973374
AHGA362499	47.019	A02	A2	-	7145806	7145985
pPGSseq11H1-1	55.24	A02	A2	+	91961878	91962094
AGGS1608	62.02	A02	A2	-	87543157	87543356

## Sheet: A3
Locus	Position	Group	Genome_chr	strand	Loci_begin	Loci_end
AGGS981	0	A03	A3	+	122709947	122710134
AHGS1672	8.866	A03	A3	+	120621451	120621627
AGGS1132	14.627	A03	A3	+	112244838	112245037
AGGS435	16.754	A03	A3	-	67870194	67870463
AHGS1792	17.705	A03	A3	-	109484285	109484427
AGGS1540	19.817	A03	A3	+	104534978	104535159
AHGA40118	21.224	A03	A3	+	80394599	80394817
AHGS1106	23.585	A03	A3	-	75567311	75567529
AHGA40112	24.651	A03	A3	+	80351971	80352114
GNB167	26.775	A03	A3	+	80483222	80483347
GNB675	32.533	A03	A3	-	38550279	38550513
AHGS1847	34.913	A03	A3	+	36749391	36749562
AGGS986	43.605	A03	A3	+	23259346	23259583
TC1E06	62.704	A03	A3	-	10140355	10140495

## Sheet: A4
Locus	Position	Group	Genome_chr	strand	Loci_begin	Loci_end
AHGA170476	0	A04	A4	+	7372901	7373087
AGGS477	3.967	A04	A4	-	4243889	4244088
AHGS1802	5.089	A04	A4	-	18543046	18543283
AHGS1679	8.397	A04	A4	+	38678682	38678888
AGGS1547	12.032	A04	A4	+	29573300	29573441
AGGS1326	13.032	A04	A4	+	69336932	69337074
AHGA354327	14.842	A04	A4	-	88119378	88119528
AHGA220404	15.687	A04	A4	+	91148207	91148419
AHGA38598	17.043	A04	A4	-	97506733	97506856
AGGS580	19.048	A04	A4	-	97323675	97323873
AGGS1414	25.434	A04	A4	+	101021574	101021828
AGGS1458	26.872	A04	A4	-	107004857	107005074
pPGSseq18C5	30.857	A04	A4	+	111646149	111646408
AGGS1398	34.133	A04	A4	-	108189568	108189960
AHGA331142	35.45	A04	A4	+	4956625	4957016
AHGA331177	37.595	A04	A4	+	5108928	5109386

## Sheet: A5
Locus	Position	Group	Genome_chr	strand	Loci_begin	Loci_end
AHGS1507	0	A05	A5	-	82219956	82220167
AHGA265121	13.668	A05	A5	+	10246867	10247010
AGGS351	14.742	A05	A5	+	31967029	31967219
ARS202	19.671	A05	A5	-	33061445	33061721
ARS202-1	19.671	A05	A5	-	33061445	33061721
ARS760	25.382	A05	A5	-	64546555	64546811
AGGS438	28.425	A05	A5	-	24358612	24358716
AHGA44674	30.958	A05	A5	-	19957383	19957637
AGGS1457	33.227	A05	A5	-	19231551	19231744
AGGS984	37.336	A05	A5	+	54184047	54184277
AHGS1615	38.203	A05	A5	+	62554038	62554313
PM45	38.956	A05	A5	+	50144004	50144114
AGGS1525	39.666	A05	A5	+	75493576	75493751
ARS702	43.176	A05	A5	+	72052944	72053086
AGGS1521	45.759	A05	A5	-	81733862	81734070
AGGS1335	46.755	A05	A5	-	16782454	16782621
AHGA44691	47.508	A05	A5	-	19887492	19887642
AGGS451	52.192	A05	A5	-	85463257	85463611

## Sheet: A6
Locus	Position	Group	Genome_chr	strand	Loci_begin	Loci_end
AGGS1143	0	A06	A6	-	5075044	5075229
AGGS1479	33.632	A06	A6	+	7579860	7580066
AGGS750	37.092	A06	A6	+	12664439	12664616
AGGS997	43.773	A06	A6	-	64395220	64395403
ARS816	45.812	A06	A6	+	52230062	52230276
AHGA193640	47.345	A06	A6	+	21540103	21540358
AGGS500	49.071	A06	A6	-	49562047	49562250
AHGA193642	53.159	A06	A6	+	21555428	21555631
AGGS1209	56.927	A06	A6	-	87268012	87268215
AGGS1314	59.308	A06	A6	-	94743291	94743500
AHGA141434	61.556	A06	A6	+	88754073	88754262

## Sheet: A7
Locus	Position	Group	Genome_chr	strand	Loci_begin	Loci_end
AHGS1912	0	A07	A7	-	7344999	7345274
GM1494	2.872	A07	A7	-	8632446	8632677
AGGS1365	8.301	A07	A7	-	9347059	9347233
AHGS1954	11.677	A07	A7	-	29176768	29176970
AHGS1436	13.809	A07	A7	+	14860961	14861278
PM204	15.765	A07	A7	-	39279633	39279856
pPGPseq3A1	16.898	A07	A7	-	28319102	28319285
ARS127	18.815	A07	A7	-	45295565	45295674
AHGA65329	19.3	A07	A7	+	23342438	23342697
AHGA65328	19.822	A07	A7	+	23342374	23342643
AGGS987	20.707	A07	A7	+	28560687	28560902
AHGS1980	21.107	A07	A7	+	21157205	21157441
PM358	21.664	A07	A7	+	39279633	39279825
TC9C08	22.125	A07	A7	+	19795584	19795820
AGGS410	23.013	A07	A7	-	40756276	40756466
AHGA363105	23.613	A07	A7	-	39279633	39279825
AGGS1389	25.695	A07	A7	+	53225244	53225436
AGGS1392	27.143	A07	A7	+	51959651	51959961
AHGS2413	29.688	A07	A7	-	59600521	59600753
AHGSO346	32.311	A07	A7	+	66563482	66563790
AHGA373382	35.545	A07	A7	-	68913602	68913755
AHGS2298	38.941	A07	A7	+	37284305	37284455
AHGS0228	58.25	A07	A7	-	75358309	75358477

## Sheet: A7-1
Locus	Position	Group	Genome_chr	strand	Loci_begin	Loci_end
EE-95	0	A07	A7-1	+	1687613	1687914
AGGS847	7.238	A07	A7-1	-	2349105	2349364
AGGS846	10.442	A07	A7-1	-	2349105	2349364
AGGS831	11.969	A07	A7-1	+	2349105	2349364
AHS0035	13.296	A07	A7-1	-	2349104	2349268
AGGS848	16.298	A07	A7-1	-	2349105	2349364
AGGS836	22.794	A07	A7-1	-	2349150	2349364
ARS734	34.558	A07	A7-1	+	3954244	3954366
AGGS1272	46.143	A07	A7-1	+	4550744	4550985

## Sheet: A8
Locus	Position	Group	Genome_chr	strand	Loci_begin	Loci_end
AHGS1444	0	A08	A8	+	32159794	32160005
AGGS1077	8.946	A08	A8	+	32159794	32159946
AGGS1197	15.946	A08	A8	-	32286512	32286671
AHGA109693	20.846	A08	A8	+	32160864	32161036
AHGS1383	34.068	A08	A8	+	27207595	27207749
AGGS704	44.555	A08	A8	-	27207561	27207717
AHGS1434	48.123	A08	A8	+	14178513	14178784
ARS120	52.219	A08	A8	+	14178439	14178713
AGGS950	57.4	A08	A8	+	15188272	15188439
AGGS1495	65.001	A08	A8	+	14178550	14178731

[truncated: 3 more sheets: A8-1, A9, A10]
