# Supplementary material for: Genetic mapping of yield traits using RIL population derived from Fuchuan Dahuasheng and ICG6375 of peanut (Arachis hypogaea L.)
Source: Mol Breed. 2017 Jan 30;37(2):17. doi: 10.1007/s11032-016-0587-3 (PMC5285419; doi:10.1007/s11032-016-0587-3)
Supplement: Supplementary file 9 — (XLSX 41 kb) [file 11032_2016_587_MOESM9_ESM.xlsx]

## Sheet: B1
Locus	Position	Group	Genome_chr	strand	Loci_begin	Loci_end
TC27H12-2	2.578	B01	B1	+	117298509	117298706
AHGS1813	5.521	B01	B1	+	134189899	134190175
AGGS875	8.135	B01	B1	+	126179475	126179668
AGGS21	11.215	B01	B1	-	123892430	123892651
AGGS1578	17.994	B01	B1	-	116925182	116925384
TC23C08	33.246	B01	B1	+	118165108	118165258
AGGS925-1	45.838	B01	B1	+	131141240	131141443
AHGA364915	55.81	B01	B1	+	4684949	4685203
AHGS1130	58.97	B01	B1	-	125669590	125669767
AHGA364936	60.829	B01	B1	+	4748354	4748691
TC27H12-1	65.1	B01	B1	-	124211289	124211426
TC1A08	66.674	B01	B1	+	114116485	114116659
AGGS1376	67.671	B01	B1	-	122976974	122977201
AHGA24894	68.506	B01	B1	+	120453929	120454165
AHGS2374	69.94	B01	B1	-	134878622	134878835
AHGS3627	72.011	B01	B1	-	76635740	76635906
AGGS707	73.277	B01	B1	-	48024058	48024273
AHGS2579	74.726	B01	B1	-	36317635	36317802
AGGS408	75.063	B01	B1	-	39945715	39945943
AGGS1110	75.898	B01	B1	+	25378873	25379003
AHGS1462	76.19	B01	B1	-	17503862	17504089
AHGA25786	76.743	B01	B1	+	11415149	11415320
AGGS1056	78.127	B01	B1	-	17780609	17780866
AGGS1363	81.359	B01	B1	-	20672114	20672308
AHGS1524	82.01	B01	B1	+	26142338	26142472
AGGS927	83.43	B01	B1	-	42065577	42065747
AGGS305	85.256	B01	B1	-	17503956	17504083
AGGS992	90.355	B01	B1	+	17810188	17810386
AGGS505	92.098	B01	B1	-	36317633	36317864
AHGA68610	93.2	B01	B1	-	8616366	8616586

## Sheet: B2
Locus	Position	Group	Genome_chr	strand	Loci_begin	Loci_end
AGGS1468	0	B02	B2	+	10918328	10918534
pPGPseq4E8	1.745	B02	B2	-	64582669	64582884
AHGS1853	14.805	B02	B2	-	11141007	11141246
AGGS399	15.739	B02	B2	-	34200450	34200652
AHGS2557	17.737	B02	B2	-	70754354	70754646
AGGS1484	18.895	B02	B2	-	70754355	70754652
AGGS1238	19.921	B02	B2	+	70329185	70329468
AHGS1530	21.848	B02	B2	+	53463308	53463492
AHGS1393	22.345	B02	B2	-	69438934	69439199
AGGS1461	23.072	B02	B2	-	76251738	76251969
AHGS1928	23.51	B02	B2	-	73639842	73640033
AHGS2736	24.057	B02	B2	+	55009263	55009450
AHGS2200	24.993	B02	B2	-	17253253	17253399
AC2C05	25.996	B02	B2	+	25990899	25991280
AHM022	26.789	B02	B2	+	18589526	18589738
AGGS1532	27.697	B02	B2	+	27851729	27851941
AHGS2088	30.213	B02	B2	+	26866885	26867113
AHGS1845	31.51	B02	B2	-	85648821	85649124
AHGS1419	33.249	B02	B2	+	9132933	9133185
AGGS1399	34.435	B02	B2	-	19929804	19930054
AHGS0357	35.773	B02	B2	+	85317234	85317459
AGGS1400	38.835	B02	B2	-	98464963	98465164
AGGS638-1	40.497	B02	B2	+	23179397	23179579
AHGS1940	47.579	B02	B2	-	5260252	5260674
AHGA327396	53.581	B02	B2	+	100561627	100561832
AHGS2344	58.904	B02	B2	+	4097170	4097439
GM2808	67.795	B02	B2	-	103261940	103262067
AGGS1092	75.119	B02	B2	+	103062428	103062624

## Sheet: B3
Locus	Position	Group	Genome_chr	strand	Loci_begin	Loci_end
AGGS1409	0	B03	B3	+	94544488	94544672
AGGS1199	4.854	B03	B3	+	113813281	113813479
AGGS1119	9.847	B03	B3	-	116954392	116955153
AHGS1429	14.485	B03	B3	+	73927373	73927567
AGGS933-1	17.784	B03	B3	-	63142860	63143057
AGGS416	24.36	B03	B3	-	71737778	71738184
AGGS57	29.379	B03	B3	-	43135632	43135830
AGGS1289	34.555	B03	B3	+	29447029	29447240
AHGS1140	37.339	B03	B3	-	25140164	25140289
AGGS1407	39.816	B03	B3	+	28043180	28043381
PM238-1	41.58	B03	B3	-	24595350	24595507
AGGS270	43.677	B03	B3	-	25140167	25140292
AGGS325	45.866	B03	B3	+	65054123	65054290
AGGS717	48.982	B03	B3	-	19992930	19993106
GA27	50.148	B03	B3	-	19992925	19993106
AGGS1325	52.367	B03	B3	-	107811386	107811442
AHGA300244	57.231	B03	B3	+	15016161	15016376
pPGPseq3F5	58.713	B03	B3	-	15016159	15016376
AHGA362520	60.216	B03	B3	-	14027865	14028025
AGGS1083	63.554	B03	B3	-	15016198	15016485
AHGS2526	69.848	B03	B3	+	10809747	10809986
AGGS1010	71.172	B03	B3	+	10872927	10873170
ARS534	76.131	B03	B3	+	7628157	7628305
SC1003E10A	79.592	B03	B3	+	7628157	7628305
AGGS1161	84.605	B03	B3	+	10873480	10873963

## Sheet: B3-1
Locus	Position	Group	Genome_chr	strand	Loci_begin	Loci_end
AHGA96496	0	B03	B3-1	+	128971689	128971975
AHGA96458	5.676	B03	B3-1	+	128890339	128890599
AHGA96464	6.369	B03	B3-1	+	128898177	128898539
AGGS283	8.383	B03	B3-1	+	132099291	132099437
AGGS1622-2	10.986	B03	B3-1	+	129909486	129909613

## Sheet: B3-2
Locus	Position	Group	Genome_chr	strand	Loci_begin	Loci_end
AHGS1561	0	B03	B3-2	-	3926281	3926454
AGGS1276	4.759	B03	B3-2	-	4391497	4391686
AGGS1369	8.221	B03	B3-2	-	3926284	3926518
AHGA226117	16.121	B03	B3-2	+	2803550	2803768
AGGS1016	39.919	B03	B3-2	+	566064	566270

## Sheet: B3-3
Locus	Position	Group	Genome_chr	strand	Loci_begin	Loci_end
AGGS1622-1	0	B03	B3-3	+	129909486	129909613
AGGS824	21.936	B03	B3-3	+	132064231	132064497
AHGS0626	33.337	B03	B3-3	+	132158506	132158768
AGGS315	27.473	B03	B3-3	+	132746655	132746817
AHGS1788	17.684	B03	B3-3	+	132746700	132746824
IPAHM103	13.621	B03	B3-3	+	133052008	133052140

## Sheet: B4
Locus	Position	Group	Genome_chr	strand	Loci_begin	Loci_end
TC11H06	0	B04	B4	-	3459038	3459241
AGGS706	9.841	B04	B4	+	4743130	4743325
AHGS1382	37.225	B04	B4	+	14532654	14532791
pPGSseq14D11	38.686	B04	B4	-	35757581	35757751
AGGS1101	35.947	B04	B4	+	39784255	39784453
AGGS186	34.069	B04	B4	-	41942018	41942131
AGGS461	25.204	B04	B4	+	61345772	61345981
AHGS1579	42.118	B04	B4	+	106208716	106208897
AHGS2550	43.465	B04	B4	+	110055197	110055340
AGGS81	56.487	B04	B4	+	113630352	113630544
AGGS890	62.213	B04	B4	-	121606541	121606772

## Sheet: B5
Locus	Position	Group	Genome_chr	strand	Loci_begin	Loci_end
AHGA152207	0	B05	B5	+	139185325	139185583
AHGS1391	12.062	B05	B5	-	130310712	130310916
AHM082	19.662	B05	B5	-	134170019	134170227
AGGS1481	24.007	B05	B5	-	93333206	93333382
AGGS1299	27.483	B05	B5	-	119987633	119987787
AHGS2141	30.33	B05	B5	+	112365446	112365659
AHGS1925	31.792	B05	B5	+	44741466	44741710
AHGS1914	33	B05	B5	-	97938635	97938887
AGGS1262	34.269	B05	B5	-	97938628	97938841
AGGS244	35.444	B05	B5	-	85601351	85601558
Aill9F10	37.625	B05	B5	-	103293584	103293896
IPAHM282	38.938	B05	B5	+	66939190	66939347
PM36	41.62	B05	B5	+	33183160	33183342
TC6E01	44.509	B05	B5	-	29810195	29810356
AGGS979	46.217	B05	B5	+	28990118	28990306
AHGA221480	48.292	B05	B5	+	24357164	24357405
AHGA221476	49.055	B05	B5	+	24343757	24343847
AGGS1129	50.277	B05	B5	-	25550021	25550134
AGGS780	53.068	B05	B5	-	18217551	18217741
AGGS670	66.203	B05	B5	-	11786055	11786250
AGGS931	70.313	B05	B5	-	11034462	11034670
AHGA363495	75.955	B05	B5	-	9159294	9159534
AHGA363491	77.354	B05	B5	-	9169362	9169639
IPAHM73	78.819	B05	B5	+	9169327	9169483
EM-106	81.495	B05	B5	-	8477244	8477497
AGGS729	85.442	B05	B5	+	8477396	8477472
AGGS1422	89.116	B05	B5	-	7368111	7368299
AGGS955	95.24	B05	B5	-	7368117	7368316

## Sheet: B6
Locus	Position	Group	Genome_chr	strand	Loci_begin	Loci_end
AGGS1455	0	B06	B6	-	122577748	122578016
PM210	5.923	B06	B6	-	111925785	111925986
AGGS1091	10.97	B06	B6	-	125586900	125587155
AGGS50	15.977	B06	B6	-	121648654	121648857
AHGS1900	21.123	B06	B6	+	116690002	116690206
AGGS1437	22.675	B06	B6	-	113419484	113419682
AGGS1517	24.534	B06	B6	+	113419486	113419682
AGGS1267	26.097	B06	B6	-	113419516	113419696
AGGS1105	27.895	B06	B6	-	103888375	103888588
AHGS2093	28.975	B06	B6	-	103888389	103888648
AHGS1930	30.748	B06	B6	+	87653445	87653733
AHGS1361	32.243	B06	B6	-	89726537	89726698
AGGS1467	35.135	B06	B6	-	89624810	89625023
AGGS1093	37.433	B06	B6	+	43465962	43466339
AHGS1742	39.498	B06	B6	-	40586551	40586824
AHGS1960	43.145	B06	B6	-	113886969	113887185
AGGS1541	44.406	B06	B6	+	21580890	21581249
AHGS2553	48.116	B06	B6	+	10553922	10554120
AGGS237	48.71	B06	B6	+	10254887	10255070
AHGS1756	50.066	B06	B6	+	12208295	12208584
AHGA367938	51.448	B06	B6	-	74932814	74933021
AGGS1539	53.123	B06	B6	-	20206051	20206256
AGGS1397	55.612	B06	B6	+	10553926	10554124
GM2444	62.556	B06	B6	+	10410421	10410688

## Sheet: B7
Locus	Position	Group	Genome_chr	strand	Loci_begin	Loci_end
TC2G05	0	B07	B7	+	17490708	17490969
AHGA59797	7.955	B07	B7	-	17497986	17498406
AHGS1915	14.073	B07	B7	-	32789504	32789721
AGGS522	15.918	B07	B7	-	31230668	31230866
AHGS1952	17.303	B07	B7	+	25651509	25651734
TC9H09	18.363	B07	B7	-	24951657	24951824
TC9H09	18.363	B07	B7	+	104749585	104749735
AHGA109692	20.351	B07	B7	-	64049895	64050108
AGGS1021	21.681	B07	B7	+	65009505	65009722
AHGA115756	23.143	B07	B7	-	63967559	63967867
AHGS2471	24.811	B07	B7	-	67741621	67741827
AGGS1631	26.501	B07	B7	+	110126741	110127201
AHGS2419	28.288	B07	B7	-	108002344	108002482
Ahm054	33.573	B07	B7	-	36297088	36297284
Ahm054	33.573	B07	B7	-	114576720	114576916
Ahm054	33.573	B07	B7	-	114586424	114586640
AGGS662	37.801	B07	B7	+	118220926	118221183
AGGS662	37.801	B07	B7	+	125196259	125196536
AHGS1864	42.091	B07	B7	-	114576577	114576846
AHGS1864	42.091	B07	B7	-	114586281	114586570
TC3B04	47.232	B07	B7	-	120054482	120055064
TC7A02	56.118	B07	B7	+	120054382	120055014
AGGS965	62.479	B07	B7	+	121506082	121506285
AGGS967	67.323	B07	B7	+	121506066	121506264

[truncated: 4 more sheets: B8, B9, B9-1, B10]
