# Supplementary material for: Genetic mapping of yield traits using RIL population derived from Fuchuan Dahuasheng and ICG6375 of peanut (Arachis hypogaea L.)
Source: Mol Breed. 2017 Jan 30;37(2):17. doi: 10.1007/s11032-016-0587-3 (PMC5285419; doi:10.1007/s11032-016-0587-3)
Supplement: Supplementary file 10 — (XLSX 22.6 kb) [file 11032_2016_587_MOESM10_ESM.xlsx]

## Sheet: Sheet1
All QTLs detected in present study
trait	Chromosome	Position(cM)	LOD	Additive_effect	Dominant_effect	R2	LOD1_L(cM)	LOD1_R(cM)	LOD2_L(cM)	LOD2_R(cM)
HMS	A8	38.81	3.00543	2.9543	0	0.05751	33.1	43.8	29.4	46.8	E1
HMS	A3	27.81	2.77307	-3.0182	0	0.047389	24.9	30.4	24.7	33.5	E3
HMS	A6	63.61	4.64061	-3.7804	0	0.090768	61.7	67.8	61	64.1	E1
HMS	A6	63.61	3.12704	-3.5947	0	0.06305	62.6	67.4	62	70.8	E3
HMS	A6	0.01	4.21064	-3.7921	0	0.069189	0	6.8	0	12	E3
HMS	B9	23.41	2.97068	-3.4653	0	0.05737	21.6	24.5	21.6	24.8	E1
HMS	B6	47.41	2.93377	-3.0877	0	0.059464	47.1	48.7	44.1	48.7	E1
HMS	B6	48.11	5.29425	-4.265	0	0.089007	45.3	48.6	44.3	48.7	E3
HMS	B6	48.11	4.33225	-3.6504	0	0.076873	45.8	48.6	44.1	48.7	pooledE3
HMS	B6	30.81	3.55049	-3.7294	0	0.067244	30.3	31.8	29.4	32.3	E3
HMS	B6	30.01	4.89685	-4.0285	0	0.09245	29.8	31.4	29.5	32.3	pooledE3
HMS	B6	41.61	5.45711	-4.3226	0	0.091425	40.6	42.6	40.6	42.6	E3
HMS	B6	42.61	4.04126	-3.5424	0	0.074758	40.5	43.1	39.9	44.1	pooledE3
HMS	B6	59.61	4.90554	-4.4572	0	0.093368	58	61.8	55.1	62	E3
HMS	A4	5.11	2.65798	-2.8764	0	0.042585	4.9	8.1	4	8.1	E3
HMS	A2	46.21	3.12052	3.6664	0	0.102395	45.2	47	45.1	47	E2
TBN	B1	68.51	2.62975	2.073	0	0.050847	68.1	69.6	67.7	72	pooledE1+2NSPP1
TBN	B2	11.81	3.78502	2.9207	0	0.100553	9.8	13.2	8.9	13.8	E1
TBN	B2	19.91	3.39414	2.4301	0	0.066554	18.9	20.5	18.9	20.6	E1
TBN	B2	27.71	3.06406	2.3322	0	0.059958	26.8	29.3	26	30.9	E1
TBN	A3	43.61	2.71661	3.2983	0	0.059982	39.3	46.6	43.2	47.5	E2
TBN	B6	33.31	2.52986	-3.1467	0	0.053984	32.5	34.3	32.3	35.1	E2
TBN	B6	27.11	2.70358	-2.1939	0	0.060391	26.3	28.6	24.5	29	pooledE1+2
TBN	A5	46.81	2.94897	-2.5698	0	0.060325	45.8	47.2	45.8	47.5	E3
TBN	B9	19.21	2.80999	2.4926	0	0.058091	18.8	20.3	18.3	21	pooledE1+2
PL	B1	47.91	5.28556	0.1799	0	0.132113	42.2	52.5	39.5	52.9	pooledE3
PL	B1	66.71	3.85668	-0.1286	0	0.081677	66.4	68.3	65.7	67.8	pooledE3
PL	B4	44.51	3.04886	0.087	0	0.070563	39	46.8	37.2	51	E1
PL	A7	26.61	3.10966	0.0836	0	0.065632	25.6	27.1	24.6	27.1	E1
PL	A7	25.41	2.9772	0.1239	0	0.064934	24.1	25.7	23.8	25.7	E3
PL	A7	35.21	4.41694	0.1006	0	0.096533	34.1	37	33.3	38.5	E1
PL	A7	35.21	2.95983	0.1251	0	0.066515	33.5	37	32	38.5	E3
PL	A7	43.51	3.5874	0.0947	0	0.081153	38.5	48.5	38.5	48.5	E1
PL	A7	2.91	2.95114	0.0651	0	0.063853	0	3.9	0	4.6	E2
PL	A7	8.31	3.44843	0.1215	0	0.07571	5.5	10.3	6.2	11.3	pooledE3
PL	B8	26.71	2.79479	0.1096	0	0.059301	24.4	28.1	23.2	29.3	pooledE3
PL	A5	38.21	2.65798	0.1195	0	0.057688	37	39.7	35.8	40.7	E3
PL	A5	37.41	4.91422	0.1447	0	0.105456	35.8	38.6	35.4	38.6	E3
PL	A5	42.71	4.90337	0.1475	0	0.109215	40.7	44.7	40.7	46.8	E3
PL	A5	44.21	3.64821	0.1295	0	0.088505	43	45.4	41.6	45.8	E1
PL	A3	57.41	2.67752	-0.062	0	0.057237	55.4	62.4	53.2	62.4	E2
PL	A3	49.21	3.01629	0.094	0	0.063875	48.2	50.3	48.8	51.2	pooledE1+2
PL	B6	51.11	2.52117	0.0867	0	0.055999	49.7	52.5	48.7	53.1	pooledE1+2
PW	B1	42.31	2.67752	0.0566	0	0.08047	36.2	45.7	34.2	51.8	E13trait1+2edit
PW	A9	16.91	3.98046	-0.0387	0	0.089216	16.1	19.1	16.1	19.6	E2
PW	A9	25.41	3.33116	-0.0383	0	0.083654	22.7	26.4	22.3	26.4	E2
PW	B8	26.71	3.54397	0.0394	0	0.072574	26.2	28.2	25.2	28.3	E1
PW	B8	26.71	3.82193	0.0616	0	0.085647	25.7	28	24.5	29.3	E3
PW	B8	26.71	4.17372	0.0578	0	0.09385	26.2	29	25.2	28.1	pooledE3
PW	B8	13.31	3.09663	0.0562	0	0.0732	11.7	15.7	11.7	16.6	E3
PW	B8	21.31	3.60478	0.0604	0	0.080944	20.5	22.4	20.4	22.1	E3
PW	B8	35.91	3.26601	0.0606	0	0.084774	34.7	36.2	34.7	36.5	pooledE3
PW	B8	35.91	3.16178	0.0467	0	0.080978	33.9	36.3	33	36.5	E1
PW	A5	35.81	2.61021	0.0387	0	0.056433	34.6	38.2	33.9	38.2	E3
PW	A5	43.21	3.06189	0.0414	0	0.064844	42.4	45.1	40.7	45.8	E3
PW	A5	50.51	2.97286	0.0478	0	0.085348	50.5	51.5	47.5	51.5	E3
PW	A6	47.41	2.72747	-0.0461	0	0.059587	46.5	49.3	45.8	50.1	pooledE3
PW	A2	60.31	2.98806	0.0548	0	0.085417	57.4	61.3	55.9	61.3	pooledE3
PL/PW	B1	47.91	4.70793	0.1409	0	0.114025	43.1	52.9	40.5	52.9	pooledE1+2
PL/PW	B1	58.01	3.46797	-0.1012	0	0.072635	57.8	58.3	57.8	58.7	pooledE1+2
PL/PW	B1	66.11	4.14549	-0.1169	0	0.093461	65.1	67.7	65.1	68	pooledE1+2
PL/PW	B1	72.51	2.66015	-0.0955	0	0.06045	72	73	71.4	73.6	pooledE1+2
PL/PW	B2	41.01	3.66341	0.06	0	0.06948	40.5	42.6	40.5	43	E3
PL/PW	A7	34.21	2.84039	0.0581	0	0.054135	32.1	35.6	29.7	35.6	E1
PL/PW	A7	2.91	2.85342	0.0463	0	0.061905	0	3.9	0	4.6	E2
PL/PW	B7	35.61	2.54506	0.0594	0	0.055895	33.3	37.8	32.9	37.8	E1
PL/PW	B7	47.11	6.17807	0.0886	0	0.121129	44.4	52.3	43.4	48.4	E1
PL/PW	B7	47.11	3.00326	0.0693	0	0.060614	43.7	56.1	37.1	56.1	E3
PL/PW	B7	46.11	3.24647	0.0617	0	0.07059	42.9	47.2	37.9	50.9	E3
PL/PW	B7	60.11	2.95983	0.0814	0	0.070602	56.1	62.2	56.1	62.4	E3
PL/PW	A5	33.11	3.09229	0.06	0	0.067801	31.4	34.2	31	34.2	E3
PL/PW	A5	39.01	6.01954	0.0802	0	0.119194	38.6	40.7	38.6	42.5	E3
PL/PW	A3	49.21	3.62649	0.0848	0	0.07408	48.6	50.2	48	51.1	pooledE1+2
PL/PW	B5	85.51	2.83822	-0.0708	0	0.062568	84.3	88.2	80.8	89.1	pooledE3
PL/PW	A10	14.21	3.54615	-0.0752	0	0.070816	13.6	16	13.6	17.1	E3
PL/PW	A10	24.31	2.71661	-0.0656	0	0.05479	23.1	25.4	21.3	26.3	E3
PL/PW	A2	37.91	3.41585	-0.0823	0	0.071311	36.9	39.8	36.5	42	pooledE1+2
PL/PW	A2	48.01	3.21173	-0.0836	0	0.070104	46.5	54.4	47.4	55.1	pooledE1+2
SL	B1	47.91	5.28556	0.1799	0	0.132113	42.2	52.5	39.5	52.9	E13trait1+2edit
SL	B4	43.51	2.80782	0.0393	0	0.054425	39.8	45.2	35.4	51.7	E1
SL	B4	43.11	3.33768	0.0561	0	0.07814	42.1	44.5	42.1	45.5	pooledE3
SL	A7	6.61	2.88599	0.0432	0	0.062993	2.8	10.7	2.4	11.7	E1
SL	A7	7.61	2.66015	0.0417	0	0.06037	6.5	11.2	3.9	11.7	E3
SL	A7	8.31	7.02497	0.0626	0	0.136087	7.6	9.5	5.9	10.3	E3
SL	A7	8.31	2.94462	0.0492	0	0.06575	7.6	10.7	4.6	11.7	pooledE3
SL	A7	14.81	2.57763	0.0413	0	0.057573	13.5	16.4	11.7	16.4	E1
SL	A7	13.81	3.17481	0.0385	0	0.067082	13.1	15.1	11.9	16.4	E2
SL	A7	2.01	4.24538	0.0524	0	0.096506	0	4.6	0	4.6	E3
SL	A7	1.01	2.50814	0.0476	0	0.061471	0	4.6	0	4.6	pooledE3
SL	A7	17.81	2.962	0.0413	0	0.060544	17.1	18.8	16.9	18.8	E3
SL	B8	9.61	2.58198	0.0349	0	0.054623	9.4	11.6	2.8	11.6	E2
SL	B7	14.11	2.54289	0.0404	0	0.056421	11.2	17.3	7.5	17.3	E3
SL	B7	14.11	3.38545	0.0428	0	0.064852	12	16.4	7.9	17.3	E3
SL	B7	20.41	3.21607	0.0452	0	0.070845	19.6	22.8	18.4	23.1	E3
SL	B7	20.41	3.51357	0.0442	0	0.068995	18.5	22.7	18.4	23.1	E3
SL	A5	35.81	3.02932	0.0424	0	0.061966	35.1	38.6	35.6	38.6	E3
SL	A5	43.21	3.19435	0.0425	0	0.062255	41	46.3	40.7	46.8	E3
SL	B6	5.91	2.962	0.06	0	0.064328	3.4	7.6	1.2	13.1	pooledE1+2
SL	B6	13.01	2.67535	0.0407	0	0.058427	10.8	18	10.5	18	E1
SL	B6	22.71	4.58849	0.0517	0	0.090587	22	23.7	21.1	23.7	E1
SL	B6	32.31	2.70141	0.0413	0	0.055022	30.1	35.4	29.1	33.3	E1
SL	B6	32.31	2.72747	0.0489	0	0.062298	31.8	33.1	29.8	33.3	pooledE3
SL	A10	17.11	2.71878	0.0495	0	0.058083	15.2	17.3	15.1	17.6	pooledE1+2
SW	B1	72.01	3.14224	0.0236	0	0.063076	71.9	73.4	71.2	73.3	pooledE1+2NSPP1
SW	B1	53.61	3.45494	0.0619	0	0.128714	52.9	55.1	52.9	55.6	E13trait1+2edit
SW	B2	41.01	3.27036	-0.0223	0	0.070747	40.5	42.5	40.5	42	E3
SW	B2	41.01	2.9924	-0.0201	0	0.060637	40.5	42.5	40.5	42.4	E3
SW	A8	37.11	2.91205	0.0309	0	0.073696	31.8	38.4	28.7	38.8	E1
SW	A8	53.21	3.60478	-0.0357	0	0.077248	52.2	54.5	52.1	56.7	E1
SW	A3	61.41	2.58198	-0.0262	0	0.069109	59.9	62.4	57.4	62.4	pooledE3
SW	B9	25.71	3.4202	0.0211	0	0.067813	24.8	26.7	24.8	27.2	E3
SW	B6	27.91	2.73399	-0.0292	0	0.059477	27.1	28.5	24.5	28.9	E2
SW	B6	50.11	3.48751	0.0276	0	0.076896	49.8	50.8	48.7	51.1	pooledE3
SW	B6	43.11	2.7557	0.025	0	0.061372	41.6	44.1	41.6	44.4	pooledE3
SW	B6	55.61	2.69924	0.0251	0	0.060658	54	60.4	51.5	62.1	pooledE3
SW	A10	6.71	3.2139	0.0241	0	0.06632	5	9.7	3.2	10.7	E1
SW	A10	14.21	4.26059	0.0276	0	0.086667	12.4	17.1	11.7	17.1	E1
SW	A10	16.01	2.72964	0.026	0	0.057699	14.6	17.1	11.9	17.1	pooledE3
SW	A10	19.21	3.80456	0.0265	0	0.079006	18.6	20.5	17.7	23	E1
SW	A10	24.91	4.64929	0.0288	0	0.094175	24.4	25	24.3	25.1	E1
SW	A10	24.91	4.58198	0.0327	0	0.104215	23.8	25.3	22.4	25.4	pooledE3
SW	A10	29.51	3.98914	0.0304	0	0.091496	29	31.1	28.6	31.1	pooledE3
SW	A10	39.71	2.78176	0.0272	0	0.073524	35.9	43.7	35.9	43.7	pooledE3
SL/SW	B2	41.01	2.66232	0.041	0	0.055355	40.5	42.6	40.5	42.5	E3
SL/SW	B4	43.51	6.11509	0.0613	0	0.126182	43.2	44.5	41.7	45.5	E3
SL/SW	A7	23.61	2.9316	0.0425	0	0.059593	23.2	24.4	23	24.4	E3
SL/SW	A7	25.41	3.65038	0.0467	0	0.07423	24.2	26.3	23.6	26.6	E3
SL/SW	A7	34.21	3.32899	0.0445	0	0.066528	33.3	35.2	32.3	35.6	E3
SL/SW	A7	35.21	2.98806	0.0539	0	0.064623	33.4	36.6	33.7	36.6	E1
SL/SW	B7	47.11	2.91857	0.0433	0	0.061432	43.3	49.8	42.1	62.2	E3
SL/SW	B10	64.71	3.56352	-0.0476	0	0.07149	64	65.8	63.2	68.8	E3
SL/SW	A3	34.91	2.26927	0.0426	0	0.048696	33.6	36.2	31.1	43.4	E2
SL/SW	A3	49.21	2.83388	0.0623	0	0.059024	48.6	50.2	47.8	51.2	pooledE1+2
SL/SW	B9	1.01	3.14441	-0.0439	0	0.064442	0	7	0	7	E3
SL/SW	B9	7.71	3.3051	-0.0443	0	0.065736	7	11.4	7	12.9	E3
SL/SW	B6	11.01	2.83605	0.0511	0	0.057323	9.2	16	8.8	16	E1
SL/SW	A2	37.91	5.30945	-0.0899	0	0.118263	36.9	40.6	36.5	42.2	pooledE1+2
SL/SW	A2	47.01	3.99783	-0.0763	0	0.086165	46.2	50.4	46.3	52.6	pooledE1+2
100PW	A7	2.91	2.67318	7.8386	0	0.05968	2	3.9	2	4.6	pooledE1+2
100PW	A7	1.01	3.26601	10.2232	0	0.077852	0	3.5	0	4.6	pooledE3
100PW	A7	12.41	2.99674	8.1095	0	0.066088	11.9	13.8	11.3	13.8	pooledE1+2
100PW	A7	8.31	2.85125	8.9464	0	0.0614	5	10.6	4.6	12.4	pooledE3
100PW	B8	26.71	3.96091	10.4664	0	0.084528	26.3	27.7	25.2	27.7	E3
100PW	B8	26.71	4.99457	12.341	0	0.112019	26.2	28.7	25.6	28	pooledE3
100PW	B8	35.91	2.84039	10.442	0	0.070616	34.9	36.2	34.9	36.5	E3
100PW	B7	14.11	2.52117	8.3039	0	0.052933	9.9	15.9	8	17.3	pooledE3
100PW	A5	38.21	2.6645	5.5076	0	0.062955	37.3	38.6	35.8	38.6	E2
100PW	A5	35.81	3.09012	9.5158	0	0.067867	35.1	38	34.6	39	E3
100PW	A5	35.81	2.9924	9.5956	0	0.067322	35	37.4	33.5	37.4	pooledE3
100PW	A5	45.21	3.15309	9.7649	0	0.072791	41.4	45.8	40.7	45.8	E3
100PW	A6	12.01	2.65147	8.3647	0	0.067358	0	20.3	0	25.9	pooledE1+2
100SW	B2	13.81	3.34202	-2.6099	0	0.068864	13.5	14.8	13.2	14.8	E1
100SW	B4	41.71	2.87514	2.4795	0	0.060799	39.5	43.1	37.7	48.9	E1
100SW	A7	13.81	2.85994	2.4225	0	0.058745	12.9	15.8	11.3	16.4	E1
100SW	A7	13.41	4.03257	2.1274	0	0.102484	12.4	14.3	12.1	14.8	E2
100SW	A7	8.31	3.02932	2.7703	0	0.059737	7.5	10.1	4.6	11.3	E3
100SW	A7	8.31	4.20413	2.3931	0	0.089899	7.4	10.2	5.8	11	pooledE1+2
100SW	A7	2.91	3.18133	2.0951	0	0.069487	0.3	3.9	0	4.6	pooledE1+2
100SW	B8	26.71	4.44517	3.5799	0	0.098103	26.6	28.6	25.2	27.9	E3
100SW	B8	26.71	3.37025	3.2753	0	0.079033	26	28.7	26.6	28	pooledE3
100SW	B9	47.01	2.962	2.9054	0	0.064318	45.4	47.7	44	47.2	E3
100SW	B9	25.71	4.38219	3.4234	0	0.090062	24.8	26.8	24.8	27.6	E3
100SW	B6	43.11	3.96308	2.8743	0	0.080239	42.6	43.8	41.6	44.4	E1
100SW	B6	43.11	2.89251	1.9819	0	0.061512	42.3	44.1	41.6	44.4	pooledE1+2
100SW	B6	55.61	2.8013	2.6935	0	0.052376	55.1	60.4	53.8	62.6	E3
100SW	B6	55.61	3.39848	2.1498	0	0.071668	54.6	61.3	54.1	61.6	pooledE1+2
100SW	B6	49.71	2.962	2.1023	0	0.069602	48.7	50.8	48.7	51.5	pooledE1+2
100SW	A2	32.41	2.55375	2.6247	0	0.050842	30.4	34.9	28.1	36.6	E3
100SW	A2	59.31	2.55592	3.4453	0	0.086565	56.6	60.3	55.1	60.3	pooledE3
SP	B1	49.91	3.58089	5.3027	0	0.108997	45.5	52.9	41.6	52.9	pooledE1+2
SP	A5	18.81	3.70467	-1.5542	0	0.091236	16	22.5	16.7	20.9	E2
SP	B6	49.71	3.13138	3.3283	0	0.076044	48.3	51.2	47.4	51.4	pooledE1+2
SP	B6	50.11	2.85342	2.5314	0	0.068645	49.3	50.6	48.7	51.1	pooledE3
SP	A10	33.71	2.71444	2.4143	0	0.055748	32.9	34.6	32.5	34.6	pooledE1+2
SP	A10	35.91	3.10315	1.9372	0	0.072373	35.3	37.1	34.7	38.3	pooledE3
