# Supplementary material for: Genetic mapping of yield traits using RIL population derived from Fuchuan Dahuasheng and ICG6375 of peanut (Arachis hypogaea L.)
Source: Mol Breed. 2017 Jan 30;37(2):17. doi: 10.1007/s11032-016-0587-3 (PMC5285419; doi:10.1007/s11032-016-0587-3)
Supplement: Supplementary file 11 — (XLSX 20.8 kb) [file 11032_2016_587_MOESM11_ESM.xlsx]

## Sheet: QTls detected repeatedlly
QTLS detected repeatedlly
Trait	linkage group	QTL	Position(cM)	LOD	Additive_effect	R2	LOD1_L(cM)	LOD1_R(cM)	LOD2_L(cM)	LOD2_R(cM)	Genetic distance of confidence interval	Environment
HMS	A2	qHMSA2.1a	46.21	3.12052	3.6664	0.102395	45.2	47	45.1	47	1.8
HMS	A6	qHMSA6.1a	0.01	4.21064	-3.7921	0.069189	0	6.8	0	12	6.8	E1，E2,E3
HMS	A6	qHMSA6.1b	63.61	4.64061	-3.7804	0.090768	61.7	67.8	61	64.1	6.1	E1，E2,E3
HMS	B6	qHMSB6.1a	30.81	3.55049	-3.7294	0.067244	30.3	31.8	29.4	32.3	1.5	E1,E2,E3
HMS	B6	qHMSB6.1b	41.61	5.45711	-4.3226	0.091425	40.6	42.6	40.6	42.6	2	E1,E2,E3
HMS	B6	qHMSB6.1c	47.41	2.93377	-3.0877	0.059464	47.1	48.7	44.1	48.7	1.6	E1，E3
TBN	B1	qTBNB1.1a	68.51	2.62975	2.073	0.050847	68.1	69.6	67.7	72	1.5	pooled E1+2
TBN	B6	qTBNB6.1a	27.11	2.70358	-2.1939	0.060391	26.3	28.6	24.5	29	2.3	pooled E1+2
TBN	B9	qTBNB9.1a	19.21	2.80999	2.4926	0.058091	18.8	20.3	18.3	21	1.5	pooled E1+2
PL	A3	qPLA3.1a	49.21	3.01629	0.094	0.063875	48.2	50.3	48.8	51.2	2.1	pooled E1+2
PL	A3	qPLA3.1b	57.41	2.67752	-0.062	0.057237	55.4	62.4	53.2	62.4	7	E2
PL	A5	qPLA5.1a	38.21	2.65798	0.1195	0.057688	37	39.7	35.8	40.7	2.7	E3，
PL	A5	qPLA5.1b	42.71	4.90337	0.1475	0.109215	40.7	44.7	40.7	46.8	4	E1,E3
PL	A7	qPLA7.1a	26.61	3.10966	0.0836	0.065632	25.6	27.1	24.6	27.1	1.5	E1,E3
PL	A7	qPLA7.1b	35.21	4.41694	0.1006	0.096533	34.1	37	33.3	38.5	2.9	E1,E3
PL	A7	qPLA7.1c	2.91	2.95114	0.0651	0.063853	0	3.9	0	4.6	3.9	E1,E2,E3
PL	A7	qPLA7.1d	8.31	3.44843	0.1215	0.07571	5.5	10.3	6.2	11.3	4.8	E3
PL	B1	qPLB1.1a	47.91	5.28556	0.1799	0.132113	42.2	52.5	39.5	52.9	10.3	pooledE1+2
PL	B1	qPLB1.1b	66.71	3.85668	-0.1286	0.081677	66.4	68.3	65.7	67.8	1.9	pooleE1+2
PL	B4	qPLB4.1a	44.51	3.04886	0.087	0.070563	39	46.8	37.2	51	7.8	E1
PL	B8	qPLB8.1a	26.71	2.79479	0.1096	0.059301	24.4	28.1	23.2	29.3	3.7	E3
PW	A2	qPWA2.1a	60.31	2.98806	0.0548	0.085417	57.4	61.3	55.9	61.3	3.9	E3
PW	A5	qPWA5.1a	35.81	2.61021	0.0387	0.056433	34.6	38.2	33.9	38.2	3.6	E3
PW	A5	qPWA5.1b	43.21	3.06189	0.0414	0.064844	42.4	45.1	40.7	45.8	2.7	E3
PW	A6	qPWA6.1a	47.41	2.72747	-0.0461	0.059587	46.5	49.3	45.8	50.1	2.8	E3
PW	B1	qPWB1.1a	42.31	2.67752	0.0566	0.08047	36.2	45.7	34.2	51.8	9.5	pooledE1+2
PW	B8	qPWB8.1a	26.71	3.54397	0.0394	0.072574	26.2	28.2	25.2	28.3	2	E1,E3,Pooled E1+2
PW	B8	qPWB8.1b	35.91	3.26601	0.0606	0.084774	34.7	36.2	34.7	36.5	1.5	E1,E3
PL/PW	A2	qPL/PWA2.1a	37.91	3.41585	-0.0823	0.071311	36.9	39.8	36.5	42	2.9	pooledE1+2
PL/PW	A2	qPL/PWA2.1b	48.01	3.21173	-0.0836	0.070104	46.5	54.4	47.4	55.1	7.9	pooledE1+2
PL/PW	A3	qPL/PWA3.1a	49.21	3.62649	0.0848	0.07408	48.6	50.2	48	51.1	1.6	pooledE1+2
PL/PW	A5	qPL/PWA5.1a	33.11	3.09229	0.06	0.067801	31.4	34.2	31	34.2	2.8	E3
PL/PW	A5	qPL/PWA5.1b	39.01	6.01954	0.0802	0.119194	38.6	40.7	38.6	42.5	2.1	E3
PL/PW	A7	qPL/PWA7.1a	2.91	2.85342	0.0463	0.061905	0	3.9	0	4.6	3.9	E1
PL/PW	A7	qPL/PWA7.1b	34.21	2.84039	0.0581	0.054135	32.1	35.6	29.7	35.6	3.5	E2
PL/PW	A10	qPL/PWA10.1a	14.21	3.54615	-0.0752	0.070816	13.6	16	13.6	17.1	2.4	E3
PL/PW	A10	qPL/PWA10.1b	24.31	2.71661	-0.0656	0.05479	23.1	25.4	21.3	26.3	2.3	E3
PL/PW	B1	qPL/PWB1.1a	47.91	4.70793	0.1409	0.114025	43.1	52.9	40.5	52.9	9.8	pooledE1+2
PL/PW	B1	qPL/PWB1.1c	66.11	4.14549	-0.1169	0.093461	65.1	67.7	65.1	68	2.6	pooledE1+2
PL/PW	B1	qPL/PWB1.1d	72.51	2.66015	-0.0955	0.06045	72	73	71.4	73.6	1	pooledE1+2
PL/PW	B7	qPL/PWB7.1a	47.11	3.00326	0.0693	0.121129	43.7	56.1	37.1	56.1	12.4	E1,E3
SL	A5	qSLA5.1a	35.81	3.02932	0.0424	0.061966	35.1	38.6	35.6	38.6	3.5	E3
SL	A5	qSLA5.1b	43.21	3.19435	0.0425	0.062255	41	46.3	40.7	46.8	5.3	E3
SL	A7	qSLA7.1a	2.01	4.24538	0.0524	0.096506	0	4.6	0	4.6	4.6	E3
SL	A7	qSLA7.1b	6.61	2.88599	0.0432	0.062993	2.8	10.7	2.4	11.7	7.9	E1,E3
SL	A7	qSLA7.1c	14.81	2.57763	0.0413	0.057573	13.5	16.4	11.7	16.4	2.9	E1,E2
SL	A10	qSLA10.1a	17.11	2.71878	0.0495	0.058083	15.2	17.3	15.1	17.6	2.1	pooledE1+2
SL	B1	qSLB1.1a	47.91	5.28556	0.1799	0.132113	42.2	52.5	39.5	52.9	10.3	pooledE1+2
SL	B4	qSLB4.1a	43.51	2.80782	0.0393	0.054425	39.8	45.2	35.4	51.7	5.4	E1,E3
SL	B6	qSLB6.1a	5.91	2.962	0.06	0.064328	3.4	7.6	1.2	13.1	4.2	pooledE1+2
SL	B6	qSLB6.1b	32.31	2.70141	0.0413	0.055022	30.1	35.4	29.1	33.3	5.3	E1,E3
SL	B7	qSLB7.1a	14.11	2.54289	0.0404	0.056421	11.2	17.3	7.5	17.3	6.1	E3
SL	B7	qSLB7.1b	20.41	3.21607	0.0452	0.070845	19.6	22.8	18.4	23.1	3.2	E3
SW	A3	qSWA3.1a	61.41	2.58198	-0.0262	0.069109	59.9	62.4	57.4	62.4	2.5	E3
SW	A8	qSWA8.1	53.21	3.60478	-0.0357	0.077248	52.2	54.5	52.1	56.7	2.3	E1
SW	A10	qSWA10.1a	14.21	4.26059	0.0276	0.086667	12.4	17.1	11.7	17.1	4.7	E1,E2,E3
SW	A10	qSWA10.1c	24.91	4.64929	0.0288	0.104215	24.4	25	24.3	25.1	0.6	E1,E3
SW	A10	qSWA10.1b	19.21	3.80456	0.0265	0.079006	18.6	20.5	17.7	23	1.9	E1
SW	B1	qSWB1.1a	72.01	3.14224	0.0236	0.063076	71.9	73.4	71.2	73.3	1.5	pooledE1+2
SW	B2	qSWB2.1a	41.01	3.27036	-0.0223	0.070747	40.5	42.5	40.5	42	2	E3
SW	B6	qSWB6.1a	43.11	2.7557	0.025	0.061372	41.6	44.1	41.6	44.4	2.5	E3
SW	B6	qSWB6.1b	50.11	3.48751	0.0276	0.076896	49.8	50.8	48.7	51.1	1	E3
SW	B6	qSWB6.1c	55.61	2.69924	0.0251	0.060658	54	60.4	51.5	62.1	6.4	E3
SL/SW	A2	qSL/SWA2.1a	37.91	5.30945	-0.0899	0.118263	36.9	40.6	36.5	42.2	3.7	E1,E2,E3
SL/SW	A2	qSL/SWA2.1b	47.01	3.99783	-0.0763	0.086165	46.2	50.4	46.3	52.6	4.2	pooledE1+2
SL/SW	A3	qSL/SWA3.1a	49.21	2.83388	0.0623	0.059024	48.6	50.2	47.8	51.2	1.6	E1,E2,E3
SL/SW	A7	qSL/SWA7.1a	23.61	2.9316	0.0425	0.059593	23.2	24.4	23	24.4	1.2	E3
SL/SW	A7	qSL/SWA7.1b	34.21	3.32899	0.0445	0.066528	33.3	35.2	32.3	35.6	1.9	E1,E3
SL/SW	B2	qSL/SWB2.1a	41.01	2.66232	0.041	0.055355	40.5	42.6	40.5	42.5	2.1	E3
SL/SW	B4	qSL/SWB4.1a	43.51	6.11509	0.0613	0.126182	43.2	44.5	41.7	45.5	2.3	E4
SL/SW	B6	qSL/SWB6.1a	11.01	2.83605	0.0511	0.057323	9.2	16	8.8	16	6.8	E1
SL/SW	B7	qSL/SWB7.1a	47.11	2.91857	0.0433	0.061432	43.3	49.8	42.1	62.2	6.5
100PW	A5	q100PWA5.1a	38.21	2.6645	5.5076	0.062955	37.3	38.6	35.8	38.6	1.3	E2,E3
100PW	A5	q100PWA5.1b	45.21	3.15309	9.7649	0.072791	41.4	45.8	40.7	45.8	4.4	E3
100PW	A7	q100PWA7.1a	2.91	2.67318	7.8386	0.05968	2	3.9	2	4.6	1.9	E1,E2,E3
100PW	A7	q100PWA7.1b	8.31	2.85125	8.9464	0.0614	5	10.6	4.6	12.4	5.6	E3
100PW	A7	q100PWA7.1c	12.41	2.99674	8.1095	0.066088	11.9	13.8	11.3	13.8	1.9	pooledE1+2
100PW	B7	q100PWB7.1a	14.11	2.52117	8.3039	0.052933	9.9	15.9	8	17.3	6	E1,E2,E3
100PW	B8	q100PWB8.1a	26.71	3.96091	10.4664	0.084528	26.3	27.7	25.2	27.7	1.4	E3
100PW	B8	q100PWB8.1b	35.91	2.84039	10.442	0.070616	34.9	36.2	34.9	36.5	1.3	E3
100SW	A2	q100SWA2.1a	59.31	2.55592	3.4453	0.086565	56.6	60.3	55.1	60.3	3.7	E3
100SW	A7	q100SWA7.1a	2.91	3.18133	2.0951	0.069487	0.3	3.9	0	4.6	3.6	E1,E2,E3
100SW	A7	q100SWA7.1b	8.31	3.02932	2.7703	0.059737	7.5	10.1	4.6	11.3	2.6	E1,E2,E3
100SW	A7	q100SWA7.1c	13.41	4.03257	2.1274	0.102484	12.4	14.3	12.1	14.8	1.9	E1,E2
100SW	B4	q100SWB4.1a	41.71	2.87514	2.4795	0.060799	39.5	43.1	37.7	48.9	3.6	E1
100SW	B6	q100SWB6.1a	43.11	3.96308	2.8743	0.080239	42.6	43.8	41.6	44.4	1.2	E1,E2,E3
100SW	B6	q100SWB6.1b	49.71	2.962	2.1023	0.069602	48.7	50.8	48.7	51.5	2.1	E1,E2,E3
100SW	B6	q100SWB6.1c	55.61	2.8013	2.6935	0.052376	55.1	60.4	53.8	62.6	5.3	E3,pooledE1+2
100SW	B8	q100SWB8.1a	26.71	4.44517	3.5799	0.098103	26.6	28.6	25.2	27.9	2	E1,E2,E3
SP	A10	qSPA10.1a	35.91	3.10315	1.9372	0.072373	35.3	37.1	34.7	38.3	1.8	E3
SP	B1	qSPB1.1a	49.91	3.58089	5.3027	0.108997	45.5	52.9	41.6	52.9	7.4	pooledE1+2
SP	B6	qSPB6.1a	49.71	3.13138	3.3283	0.076044	48.3	51.2	47.4	51.4	2.9	pooledE1+2,E3

## Sheet: QTLs detected across three envi
QTLs detected in single environment and detected using averaged value of phenotyping data across three environment
trait	Environments	Chromosome		Position(cM)	LOD	Additive_effect	Dominant_effect	R2	LOD1_L(cM)	LOD1_R(cM)	LOD2_L(cM)	LOD2_R(cM)	R2
HMS	E3	A6	qHMSA6.1a	0.01	4.21064	-3.7921	0	0.069189	0	6.8	0	12	6.9189	Across 3 Evironments
PL	E2	A7	qPLA7.1a	2.91	2.95114	0.0651	0	0.063853	0	3.9	0	4.6	6.3853	Across 3 Evironments
SL/SW	PooledE1+2	A3	qSL/SWA3.1a	49.21	2.83388	0.0623	0	0.059024	48.6	50.2	47.8	51.2	5.9024	Across 3 Evironments
SL/SW	PooledE1+2	A2	qSL/SWA2.1a	37.91	5.30945	-0.0899	0	0.118263	36.9	40.6	36.5	42.2	11.8263	Across 3 Evironments
100PW	PooledE1+2	A7	q100PWA7.1a	2.91	2.67318	7.8386	0	0.05968	2	3.9	2	4.6	5.968	Across 3 Evironments
100SW	PooledE1+2	A7	q100SWA7.1a	2.91	3.18133	2.0951	0	0.069487	0.3	3.9	0	4.6	6.9487	Across 3 Evironment
100SW	PooledE1+2	B6	q100SWB6.1b	49.71	2.962	2.1023	0	0.069602	48.7	50.8	48.7	51.5	6.9602	Across 3 Evironment
Consensus QTLs which were also detected using averaged value of phenotyping data across three environment
Trait	QTL	linkage group	Position	Confidence Interval
q100SW	q100SWA7.1b	A7	8.31	7.36-9.26	Consensus	Across 3 Environments
q100SW	q100SWB6.1a	B6	43.11	42.6-43.6	Consensus	Across 3 Environments
q100SW	q100SWB8.1a	B8	26.71	25.91-27.51	Consensus	Across 3 Environments
qHMS	qHMSA6.1b	A6	63.61	61.7-67.8	Consensus	Across 3 Environment
qHMS	qHMSB6.1a	B6	30.44	29.89-30.98	Consensus	Across 3 Environment
qHMS	qHMSB6.1b	B6	41.98	41.19-42.77	Consensus	Across 3 Environment
qPW	qPWB8.1a	B8	26.71	26.2-28.2	Consensus	Across 3 Environment
qSW	qSWA10.1a	A10	17.68	16.96-18.4	Consensus	Across 3 Environments
