# Supplementary material for: Genetic mapping of yield traits using RIL population derived from Fuchuan Dahuasheng and ICG6375 of peanut (Arachis hypogaea L.)
Source: Mol Breed. 2017 Jan 30;37(2):17. doi: 10.1007/s11032-016-0587-3 (PMC5285419; doi:10.1007/s11032-016-0587-3)
Supplement: Supplementary file 12 — (XLSX 11.1 kb) [file 11032_2016_587_MOESM12_ESM.xlsx]

## Sheet: Sheet1
Consensus QTLs generated trait by trait
Trait	QTL	linkage group	Position	Confidence Interval
q100PW	q100PWA5.1a	A5	35.91	34.9-36.2	Consensus
q100PW	q100PWA7.1a	A7	2.46	1.85-3.06	Consensus
q100PW	q100PWB8.1a	B8	26.71	26.4-27.5	Consensus
q100SW	q100SWA7.1a	A7	8.31	7.36-9.26	Consensus	Across 3 Environments
q100SW	q100SWA7.1b	A7	13.53	12.74-14.32	Consensus
q100SW	q100SWB6.1a	B6	43.11	42.6-43.6	Consensus	Across 3 Environments
q100SW	q100SWB6.1c	B6	55.61	53.53-57.69	Consensus
q100SW	q100SWB8.1a	B8	26.71	25.91-27.51	Consensus	Across 3 Environments
qHMS	qHMSA6.1a	A6	63.61	61.7-67.8	Consensus	Across 3 Environment
qHMS	qHMSB6.1a	B6	30.44	29.89-30.98	Consensus	Across 3 Environment
qHMS	qHMSB6.1b	B6	41.98	41.19-42.77	Consensus	Across 3 Environment
qHMS	qHMSB6.1c	B6	47.66	47.02-48.3	Consensus
qPL	qPLA5.1a	A5	37.82	36.85-38.8	Consensus
qPL	qPLA5.1b	A5	43.81	42.78-44.84	Consensus
qPL	qPLA7.1c	A7	26.05	25.5-26.6	Consensus
qPL	qPLA7.1d	A7	35.6	34.51-36.69	Consensus
qPL/PW	qPL/PWB7.1a	B7	46.4	44.6-48.21	Consensus
qPW	qPWB8.1a	B8	26.71	26.2-28.2	Consensus	Across 3 Environment
qPW	qPWB8.1b	B8	35.91	35.27-36.55	Consensus
qSL	qSLA7.1a	A7	1.51	0.12-3.14	Consensus
qSL	qSLA7.1b	A7	8.18	7.43-8.93	Consensus
qSL	qSLA7.1c	A7	14.13	13.31-14.96	Consensus
qSL	qSLB4.1a	B4	43.18	42.1-44.27	Consensus
qSL	qSLB6.1b	B6	32.31	31.68-32.94	Consensus
qSL	qSLB7.1a	B7	14.11	12-16.4	Consensus
qSL	qSLB7.1b	B7	20.41	19.14-21.68	Consensus
qSL/SW	qSL/SWA7.1a	A7	34.47	33.65-35.29	Consensus
qSL/SW	qSL/SWA7.1a	A7	25.41	24.2-26.3	Consensus
qSW	qSWA10.1b	A10	24.88	24.63-25.15	Consensus
qSW	qSWB2.1a	B2	41.01	40.5-42.5	Consensus
qSW	qSWA10.1a	A10	17.68	16.96-18.4	Consensus	Across 3 Environments
qSP	qSPA10.1a	A10	34.75	34.13-35.37	Consensus
qSP	qSPAB6.1a	B6	50.04	49.45-50.64	Consensus
