# Supplementary material for: Genetic mapping of yield traits using RIL population derived from Fuchuan Dahuasheng and ICG6375 of peanut (Arachis hypogaea L.)
Source: Mol Breed. 2017 Jan 30;37(2):17. doi: 10.1007/s11032-016-0587-3 (PMC5285419; doi:10.1007/s11032-016-0587-3)
Supplement: Supplementary file 13 — (XLSX 13.6 kb) [file 11032_2016_587_MOESM13_ESM.xlsx]

## Sheet: Sheet7
53 other QTLs involved in the second round of meta-analysis
Trait	Group	QTL	Position(cM)	LOD	Additive_effect	Dominant_effect	R2	LOD1_L(cM)	LOD1_R(cM)	LOD2_L(cM)	LOD2_R(cM)
PL/PW	A10	qPL/PWA10.1a	14.21	3.54615	-0.0752	0	0.05479	13.6	16	13.6	17.1
PL/PW	A10	qPL/PWA10.1b	24.31	2.71661	-0.0656	0	0.071311	23.1	25.4	21.3	26.3
SL	A10	qSLA10.1a	17.11	2.71878	0.0495	0	0.058083	15.2	17.3	15.1	17.6
100SW	A2	q100SWA2.1a	59.31	2.55592	3.4453	0	0.086565	56.6	60.3	55.1	60.3
HMS	A2	qHMSA2.1a	46.21	3.12052	3.6664	0	0.102395	45.2	47	45.1	47
PL/PW	A2	qPL/PWA2.1a	37.91	3.41585	-0.0823	0	0.070104	36.9	39.8	36.5	42
PL/PW	A2	qPL/PWA2.1b	48.01	3.21173	-0.0836	0	0.070104	46.5	54.4	47.4	55.1
PW	A2	qPWA2.1a	60.31	2.98806	0.0548	0	0.085417	57.4	61.3	55.9	61.3
SL/SW	A2	qSL/SWA2.1a	37.91	5.30945	-0.0899	0	0.118263	36.9	40.6	36.5	42.2
SL/SW	A2	qSL/SWA2.1b	47.01	3.99783	-0.0763	0	0.086165	46.2	50.4	46.3	52.6
PL/PW	A3	qPL/PWA3.1a	49.21	3.62649	0.0848	0	0.062568	48.6	50.2	48	51.1
PL	A3	qPLA3.1a	49.21	3.01629	0.094	0	0.063875	48.2	50.3	48.8	51.2
PL	A3	qPLA3.1b	57.41	2.67752	-0.062	0	0.057237	55.4	62.4	53.2	62.4
SL/SW	A3	qSL/SWA3.1a	49.21	2.83388	0.0623	0	0.059024	48.6	50.2	47.8	51.2
SW	A3	qSWA3.1a	61.41	2.58198	-0.0262	0	0.069109	59.9	62.4	57.4	62.4
PL/PW	A5	qPL/PWA5.1a	33.11	3.09229	0.06	0	0.119194	31.4	34.2	31	34.2
PL/PW	A5	qPL/PWA5.1b	39.01	6.01954	0.0802	0	0.07408	38.6	40.7	38.6	42.5
PW	A5	qPWA5.1a	35.81	2.61021	0.0387	0	0.056433	34.6	38.2	33.9	38.2
PW	A5	qPWA5.1b	43.21	3.06189	0.0414	0	0.064844	42.4	45.1	40.7	45.8
SL	A5	qSLA5.1a	35.81	3.02932	0.0424	0	0.061966	35.1	38.6	35.6	38.6
SL	A5	qSLA5.1b	43.21	3.19435	0.0425	0	0.062255	41	46.3	40.7	46.8
100PW	A7	q100PWA7.1b	8.31	2.85125	8.9464	0	0.0614	5	10.6	4.6	12.4
100SW	A7	q100SWA7.1a	2.91	3.18133	2.0951	0	0.069487	0.3	3.9	0	4.6
PL/PW	A7	qPL/PWA7.1a	2.91	2.85342	0.0463	0	0.055895	0	3.9	0	4.6
PL/PW	A7	qPL/PWA7.1b	34.21	2.84039	0.0581	0	0.061905	32.1	35.6	29.7	35.6
PL	A7	qPLA7.1a	2.91	2.95114	0.0651	0	0.063853	0	3.9	0	4.6
PL	A7	qPLA7.1b	8.31	3.44843	0.1215	0	0.07571	5.5	10.3	6.2	11.3
PL/PW	B1	qPL/PWB1.1a	47.91	4.70793	0.1409	0	0.114025	43.1	52.9	40.5	52.9
PL/PW	B1	qPL/PWB1.1c	66.11	4.14549	-0.1169	0	0.093461	65.1	67.7	65.1	68
PL/PW	B1	qPL/PWB1.1d	72.51	2.66015	-0.0955	0	0.06045	72	73	71.4	73.6
PL	B1	qPLB1.1a	47.91	5.28556	0.1799	0	0.132113	42.2	52.5	39.5	52.9
PL	B1	qPLB1.1b	66.71	3.85668	-0.1286	0	0.081677	66.4	68.3	65.7	67.8
PW	B1	qPWB1.1a	42.31	2.67752	0.0566	0	0.08047	36.2	45.7	34.2	51.8
SL	B1	qSLB1.1a	47.91	5.28556	0.1799	0	0.132113	42.2	52.5	39.5	52.9
SP	B1	qSPB1.1a	49.91	3.58089	5.3027	0	0.108997	45.5	52.9	41.6	52.9
SW	B1	qSWB1.1b	72.01	3.14224	0.0236	0	0.063076	71.9	73.4	71.2	73.3
SL/SW	B2	qSL/SWB2.1a	41.01	2.66232	0.041	0	0.055355	40.5	42.6	40.5	42.5
100SW	B4	q100SWB4.1a	41.71	2.87514	2.4795	0	0.060799	39.5	43.1	37.7	48.9
PL	B4	qPLB4.1a	44.51	3.04886	0.087	0	0.070563	39	46.8	37.2	51
SL/SW	B4	qSL/SWB4.1a	43.51	6.11509	0.0613	0	0.126182	43.2	44.5	41.7	45.5
100SW	B6	q100SWB6.1b	49.71	2.962	2.1023	0	0.069602	48.7	50.8	48.7	51.5
SL/SW	B6	qSL/SWB6.1a	11.01	2.83605	0.0511	0	0.057323	9.2	16	8.8	16
SL	B6	qSLB6.1a	13.01	2.67535	0.0407	0	0.058427	10.8	18	10.5	18
SW	B6	qSWB6.1a	43.11	2.7557	0.025	0	0.061372	41.6	44.1	41.6	44.4
SW	B6	qSWB6.1c	55.61	2.69924	0.0251	0	0.060658	54	60.4	51.5	62.1
100PW	B7	q100PWB7.1a	14.11	2.52117	8.3039	0	0.052933	9.9	15.9	8	17.3
100PW	B8	q100PWB8.1b	35.91	2.84039	10.442	0	0.070616	34.9	36.2	34.9	36.5
PL	B8	qPLB8.1a	26.71	2.79479	0.1096	0	0.059301	24.4	28.1	23.2	29.3
100PW	A5	q100PWA5.1c	45.21	3.15309	9.7649	0	0.072791	41.4	45.8	40.7	45.8
SL/SW	B7	qSL/SWB7.1c	47.11	2.91857	0.0433	0	0.061432	43.3	49.8	42.1	62.2
SL	A10	qSLA10.1b	17.11	2.71878	0.0495	0	0.058083	15.2	17.3	15.1	17.6
SW	B6	qSWB6.1b	50.11	3.48751	0.0276	0	0.076896	49.8	50.8	48.7	51.1
TBN	B6	qTBNB6.1a	33.31	2.52986	-3.1467	0	0.053984	32.5	34.3	32.3	35.1
