# Supplementary material for: Genetic mapping of yield traits using RIL population derived from Fuchuan Dahuasheng and ICG6375 of peanut (Arachis hypogaea L.)
Source: Mol Breed. 2017 Jan 30;37(2):17. doi: 10.1007/s11032-016-0587-3 (PMC5285419; doi:10.1007/s11032-016-0587-3)
Supplement: Supplementary file 14 — (XLSX 11.8 kb) [file 11032_2016_587_MOESM14_ESM.xlsx]

## Sheet: Sheet1
The detailed information of comparative location of the unique QTLs on the physical maps
Unique QTL	Position	conficence interval	flanking markers	Marker linked to peak position	linkage groups	Peak position of Linked marker	Genetic diatnce of linked markers to the peak position	Phytical position of the marker linked to the peak position of the	Physical distance betweenflanking markers	QTLs integrated
uqA2-1	37.91	36.77-39.05	AGGS1472-AHGA362472	AHGA362472	A2	38.071	0.161	2.28	5.17	qPL/PWA2.1a	qSL/SWA2.1a
uqA2-2	47.23	45.38-49.08	AGGS639-pPGSseq11H1	AHGA362499	A2	47.019	0.211	3.7		qHMSA2.1a	qPL/PWA2.1b	qSL/SWA2.1b
uqA2-3	59.78	58.44-61.13	pPGSseq11H1-AGGS1608	AGGS1608	A2	62.02	2.24	2.69	4.42	qPWA2.1a	q100SWA2.1a
uqA3-1	49.21	48.71-49.71	AHGS0132-PM238-2	AGGS1149	A3	49.194	0.016	1		qPLA3.1a	qPL/PWA3.1a	qSL/SWA3.1a
uqA3-2	61.41	59.9-62.4	AHGS2025-TC1E06	TC1E06	A3	62.704	1.294	2.5		qPLA3.1b	qSWA3.1a
uqA5-1	35.81	36.82-37.6	AHGS0599-AGGS984	AHGS0599	A5	35.8	0.01	0.78		qPLA5.1aC	qPWA5.1a	qPL/PWA5.1a	qSLA5.1a	q100PWA5.1aC
uqA5-2	43.74	43-44.48	ARS702-AGGS1521	ARS702	A5	43.176	0.564	1.48	9.68	qPLA5.1bC	qPWA5.1b	qPL/PWA5.1b	qSLA5.1b	q100PWA5.1c
uqA7-1	2.46	1.85-3.06	AHGS1912-GM1494	GM1494	A7	2.872	0.412	1.21	1.29	qPLA7.1a	qPL/PWA7.1a	qSLA7.1aC	q100PWA7.1aC	q100SWA7.1a
uqA7-2	8.24	7.68-8.8	GM1494-AGGS1365	AGGS1365	A7	8.301	0.061	1.12	0.71	qPLA7.1bC	qSLA7.1bC	q100PWA7.1b	q100SWA7.1bC
uqA7-3	13.44	12.95-13.93	AHGS1475-AHGS1436	AHGS1436	A7	13.809	0.369	0.98		qSLA7.1cC	q100PWA7.1c	q100SWA7.1c
uqA7-4	26.05	25.5-26.6	AGGS1389-AHGS2153	AHGS2153	A7	26.572	0.522	1.1		qPLA7.1cC	qSL/PWA7.1aC
uqA7-5	35.21	34.29-36.14	AGGS1585-AGGS1433	AGGS1585	A7	34.164	1.046	1.85		qPLA7.1dC	qPL/PWA7.1b	qSL/SWA7.1b
uqA10-1	14.21	13.14-15.28	AGGS1301-pPGPseq4H11	AHGA364906	A10	14.172	0.038	2.14		qPL/PWA10.1a	qSLA10.1a1
uqA10-2	17.5	16.9-18.09	AHGS1390-AGGS805	AGGS299	A10	17.647	0.147	1.19	28.12	qSLA10.1a	qSWA10.1aC
uqA10-3	24.88	24.6-25.15	GM2084-AHGS0648	AGGS405	A10	24.856	0.024	0.55		qPL/PWA10.1b	qSWA10.1bC
uqB1-1	47.47	45.41-49.54	AGGS925-AGGS947	AGGS925	B1	45.838	1.632	4.13		qPLB1.1a	qPWB1.1a	qPL/PWB1.1a	qSLB1.1a	qSPB1.1a
uqB1-2	66.5	65.73-67.27	TC1A08-AGGS1376	TC1A08	B1	66.674	0.174	1.54	8.86	qPLB1.1b	qPL/PWB1.1c
uqB1-3	72.36	71.94-72.77	AHGS3627-AHGS1829	AHGS1829	B1	72.453	0.093	0.83		qPL/PWB1.1dC	qSWB1.1bC
uqB2-1	41.01	40.29-41.73	AGGS638-AHGS3626	pPGSseq12A7	B2	41.014	0.004	1.44		qSL/SWB2.1a	qSWB2.1aC
uqB4-1	43.3	42.77-43.82	AHGS1579-AGGS1601	AHGS2550	B4	43.465	0.165	1.05		qPLB4.1a	qSLB4.1aC	qSL/SWB4.1a	q100SWB4.1a
uqB6-1	11.95	9.48-14.42	AGGS2482-AGGS50	AGGS1091	B6	10.97	0.98	4.94		qSLB6.1a	qSL/SWB6.1a
uqB6-2	32.64	32.12-33.15	AHGS1361-AGGS1450-1	AHGS1361	B6	32.243	0.397	1.03		qSLB6.1bC	qTBNB6.1a
uqB6-3	42.3	41.63-42.97	TC4G02-AHGS1960	TC4F10-2	B6	41.585	0.715	1.34		qHMSB6.1bC	qSWB6.1a	q100SWB6.1aC
uqB6-4	47.66	47.02-48.3	AGGS1541-AHGS2553	AHGS2553	B6	48.116	0.456	1.28	11.02	qHMSB6.1cC	qSWB6.1b	q100SWB6.1b	qSPB6.1a
uqB6-5	55.61	53.87-57.35	AGGS1539-GM2444	AGGS1397	B6	55.612	0.002	3.48	11.17	qSWB6.1c	q100SWB6.1cC
uqB7-1	14.11	12.48-15.74	AHGA59797-AGGS522	AHGS1915	B7	14.073	0.037	3.26		qSLB7.1a	q100PWB7.1a
uqB7-2	46.57	44.99-48.15	AHGS1864-TC3B04	TC3B04	B7	47.232	0.662	3.16	5.47	qPL/PWB7.1aC	qSL/SWB7.1c
uqB8-1	26.71	26.29-27.31	AHGA7429-AHGA7413	AGGS1576	B8	26.728	0.018	1.02		qPLB8.1a	qPWB8.1aC	q100PWB8.1a	q100SWB8.1aC
uqB8-2	35.91	35.45-36.37	AGGS1323-AGGS443	AGGS443	B8	36.511	0.601	0.92	22.14	qPWB8.1bC	q100PWB8.1b
